# Supplementary material for: RpoS-regulated SEN1538 gene promotes resistance to stress and influences Salmonella enterica serovar enteritidis virulence
Source: Virulence. 2020 Apr 5;11(1):295–314. doi: 10.1080/21505594.2020.1743540 (PMC7161692; doi:10.1080/21505594.2020.1743540)
Supplement: Supplemental Material [file kvir-11-01-1743540-s002.xlsx]

## Sheet: Summary
RpoS Regulated SEN1538 Gene Promotes Resistance to Stress and Influences Salmonella enterica serovar Enteritidis Virulence. Arunima et al. 2019.
Dataset. S1. Complete list of transcripts identified through RNA-seq, differentially expressed genes, functional categories and other experimental informations.
	With Log2Fold change +1.5 to -1.5 & pVlaue 0.05
Total Differential Gene	111
Upregulated	8
Downregulated	103

## Sheet: Expression_Profiling
ID	Transcription Start	Translation Start	Translation Stop	Transcription Stop	Strand	Name	Synonym	Product	Raw Counts Δ1538 Replicate 1	Raw Counts Δ1538 Replicate 2	Normalized Counts Δ1538 Replicate 1	Normalized Counts Δ1538 Replicate 2	RPKM Δ1538	Expression Δ1538	Raw Counts WT Replicate 1	Raw Counts WT Replicate 2	Normalized Counts WT Replicate 1	Normalized Counts WT Replicate 2	RPKM WT	Expression WT	Log2 WT	Log2 Δ1538	Log2 WT- Log2 Δ1538	pValue Δ1538 vs WT	qValue Δ1538 vs WT
1000175_1002025_+_SEN0899		1000175	1002025		+	ycbB	SEN0899	hypothetical protein	178	127	130292	106091	3	63	269	173	177606	138504	4	85	6.41	5.98	-0.43	0.68	1
1002285_1002833_+_SEN0900		1002285	1002833		+	ycbK	SEN0900	hypothetical protein	13	15	10218	12879	1	21	13	10	8962	8446	0	15	3.91	4.39	0.49	0.24	1
1002861_1003508_+_SEN0901		1002861	1003508		+	ycbL	SEN0901	hypothetical protein	55	63	40345	53072	3	72	58	45	38484	36288	2	57	5.83	6.17	0.34	0.07	0.29
100408_100887_+_SEN0089		100408	100887		+	folA	SEN0089	dihydrofolate reductase	62	59	45559	49879	4	99	52	40	34737	32091	3	69	6.11	6.63	0.52	0.02	0.1
1004760_1003570_-_SEN0902		1004760	1003570		-	aspC	SEN0902	aromatic amino acid aminotransferase	154	159	113048	133029	4	103	180	146	118671	116374	4	98	6.61	6.69	0.07	0.14	0.49
1006036_1004945_-_SEN0903		1006036	1004945		-	ompF	SEN0903	outer membrane protein F	106	100	78107	84213	3	74	127	115	83754	91810	3	80	6.32	6.21	-0.11	0.66	1
1008030_1006630_-_SEN0904		1008030	1006630		-	asnC	SEN0904	asparaginyl-tRNA synthetase	249	183	182861	152947	5	119	276	180	182501	144011	5	116	6.86	6.89	0.04	0.11	0.42
1008692_1008231_-_SEN0905		1008692	1008231		-	-	SEN0905	transcriptional regulator	22	31	16096	26228	2	45	41	29	27478	23344	2	55	5.78	5.49	-0.29	0.72	1
1009010_1010224_+_SEN0906		1009010	1010224		+	-	SEN0906	diaminopropionate ammonia-lyase	20	33	15222	28251	0	17	85	79	56499	63572	2	49	5.61	4.09	-1.53	0	1
101_2563_+_SEN0001		101	2563		+	thrA	SEN0001	bifunctional aspartokinase I/homoserine dehydrogenase I	182	221	133170	184740	3	64	307	301	202656	239910	4	89	6.48	6	-0.48	0.53	1
1010470_1011906_+_SEN0907		1010470	1011906		+	-	SEN0907	ion:amino acid symporter	23	15	17090	12955	0	10	42	36	27934	28764	0	19	4.25	3.32	-0.93	0.03	1
1013186_1011984_-_SEN0908		1013186	1011984		-	pncB	SEN0908	nicotinate phosphoribosyltransferase	122	93	89918	78005	3	69	172	147	113578	117667	4	96	6.58	6.11	-0.48	0.4	1
1015048_1016757_+_SEN0912A		1015048	1016757		+	-	SEN0912A	chimeric prophage tail protein	299	256	219083	214402	6	126	376	361	247850	287696	7	156	7.29	6.98	-0.31	0.78	1
1016757_1017338_+_SEN0913		1016757	1017338		+	-	SEN0913	phage tail fiber assembly protein	33	28	24778	23968	2	41	33	20	22072	16039	1	32	5	5.36	0.36	0.2	1
1017816_1018784_+_SEN0916		1017816	1018784		+	sseI	SEN0916	type III secreted protein	47	42	34504	35436	1	36	63	38	42037	30998	1	37	5.21	5.17	-0.04	0.67	1
101841_100993_-_SEN0090		101841	100993		-	apaH	SEN0090	diadenosine tetraphosphatase	40	47	29556	39594	1	40	53	29	35182	23126	1	34	5.09	5.32	0.23	0.21	1
1020058_1019432_-_SEN0917	1020058	1020058	1019432		-	-	SEN0917	hypothetical protein	133	98	97582	81926	6	143	158	103	104767	82167	7	149	7.22	7.16	-0.06	0.46	1
1021104_1020418_-_SEN0920		1021104	1020418		-	-	SEN0920	prophage encoded virulence factor	27	19	19871	16313	1	26	22	15	14851	12521	0	19	4.25	4.7	0.45	0.2	1
1021566_1021375_-_SEN0921		1021566	1021375		-	-	SEN0921	prophage encoded virulence protein	17	18	12716	15371	3	73	10	8	6968	7144	1	36	5.17	6.19	1.02	0.01	0.06
1021993_1024605_+_SEN0922		1021993	1024605		+	pepN	SEN0922	aminopeptidase N	142	111	104559	92885	1	37	205	160	135662	128129	2	50	5.64	5.21	-0.43	0.64	1
102229_101852_-_SEN0091		102229	101852		-	apaG	SEN0091	ApaG protein	35	36	26043	30573	3	74	24	13	16404	11128	1	36	5.17	6.21	1.04	0	0.01
1024813_1025823_+_SEN0923		1024813	1025823		+	pyrD	SEN0923	dihydroorotate dehydrogenase 2	62	54	45676	45860	2	45	94	78	62012	62449	3	61	5.93	5.49	-0.44	0.49	1
1025989_1026531_+_SEN0924		1025989	1026531		+	ycbW	SEN0924	hypothetical protein	22	24	16140	20132	1	33	22	23	14907	18838	1	31	4.95	5.04	0.09	0.56	1
1027637_1026528_-_SEN0925	1027637	1027637	1026528	1025880	-	-	SEN0925	hypothetical protein	193	191	141428	159771	6	135	353	263	232974	209756	9	199	7.64	7.08	-0.56	0.32	0.93
1027736_1029844_+_SEN0926		1027736	1029844		+	rlmL	SEN0926	23S rRNA m(2)G2445 methyltransferase	50	50	36739	42309	0	18	46	42	30345	33954	0	15	3.91	4.17	0.26	0.13	1
1029857_1031764_+_SEN0927		1029857	1031764		+	uup	SEN0927	ABC transporter ATPase	22	19	16342	15920	0	8	26	27	17615	21894	0	10	3.32	3	-0.32	0.7	1
103053_102232_-_SEN0092		103053	102232		-	ksgA	SEN0092	dimethyladenosine transferase	115	123	84449	102956	5	113	132	86	87173	68631	4	94	6.55	6.82	0.27	0.03	0.14
1031779_1033032_+_SEN0928		1031779	1033032		+	pqiA	SEN0928	inner membrane protein	200	127	146820	106341	4	100	152	115	100734	92119	3	76	6.25	6.64	0.4	0.01	0.05
1033037_1034677_+_SEN0929		1033037	1034677		+	pqiB	SEN0929	paraquat-inducible protein B	80	64	59036	53898	1	34	114	89	75326	70952	2	44	5.46	5.09	-0.37	0.65	1
1034674_1035237_+_SEN0930		1034674	1035237	1035237	+	ymbA	SEN0930	lipoprotein	168	185	122983	155327	11	246	181	124	119578	99159	9	193	7.59	7.94	0.35	0.01	0.06
1035493_1035660_+_SEN0931	1035305	1035493	1035660	1036977	+	rmf	SEN0931	ribosome modulation factor	123	130	90585	109119	28	594	178	146	117418	116544	34	696	9.44	9.21	-0.23	0.78	1
1036278_1035760_-_SEN0932		1036278	1035760		-	fabA	SEN0932	3-hydroxydecanoyl-ACP dehydratase	73	69	53850	57775	5	107	59	34	39405	27780	3	64	6	6.74	0.74	0	0.01
1037933_1036347_-_SEN0933		1037933	1036347		-	lonH	SEN0933	hypothetical protein	53	55	39371	46061	1	26	54	55	35900	43959	1	25	4.64	4.7	0.06	0.28	1
1038293_1038745_+_SEN0934		1038293	1038745		+	ycbG	SEN0934	hypothetical protein	71	60	52597	50719	5	114	103	58	68146	46462	6	126	6.98	6.83	-0.14	0.68	1
1039869_1038817_-_SEN0935	1039992	1039869	1038817	1038816	-	ompA	SEN0935	outer membrane protein A	291	280	213019	234163	10	212	329	257	217394	205524	9	200	7.64	7.73	0.08	0.05	0.22
104039_103050_-_SEN0093		104039	103050		-	pdxA	SEN0093	4-hydroxythreonine-4-phosphate dehydrogenase	135	105	99017	88277	4	94	118	89	78389	71544	3	75	6.23	6.55	0.33	0.01	0.09
1040735_1040226_-_SEN0936	1040745	1040735	1040226	1040219	-	sulA	SEN0936	SOS cell division inhibitor	1499	1240	1097206	1035651	101	2091	1459	1192	961450	950006	92	1873	10.87	11.03	0.16	0.11	0.42
1040952_1041557_+_SEN0937		1040952	1041557		+	yccR	SEN0937	hypothetical protein	104	68	76252	57230	5	110	105	90	69668	72001	5	116	6.86	6.78	-0.08	0.53	1
1043697_1041544_-_SEN0938		1043697	1041544		-	yccS	SEN0938	hypothetical protein	364	357	266773	298383	6	131	476	379	313851	302320	7	143	7.16	7.03	-0.13	0.21	0.67
1044162_1043716_-_SEN0939		1044162	1043716		-	yccF	SEN0939	hypothetical protein	63	52	46295	43595	4	100	54	53	35969	42970	4	88	6.46	6.64	0.18	0.16	0.56
1044286_1046340_+_SEN0940	1044286	1044286	1046340	1046976	+	helD	SEN0940	DNA helicase IV	311	411	227749	343493	6	138	615	522	405826	416243	9	200	7.64	7.11	-0.54	0.5	1
1046834_1046376_-_SEN0941		1046834	1046376		-	mgsA	SEN0941	methylglyoxal synthase	60	53	43995	44698	4	96	45	36	30093	29430	3	64	6	6.58	0.58	0.01	0.09
1047591_1046929_-_SEN0942		1047591	1046929		-	yccT	SEN0942	hypothetical protein	72	61	53397	50995	3	78	61	38	40350	31063	2	53	5.73	6.29	0.56	0.01	0.06
1047762_1048178_+_SEN0943	1046988	1047762	1048178	1048670	+	-	SEN0943	hypothetical protein	1838	1657	1344973	1383802	158	3271	3855	3087	2540253	2460268	295	5995	12.55	11.68	-0.87	0.25	0.77
1048540_1048223_-_SEN0944		1048540	1048223		-	yccV	SEN0944	heat shock protein HspQ	20	14	14729	11959	2	41	22	13	14762	10522	1	39	5.29	5.36	0.07	0.65	1
1049809_1048598_-_SEN0945		1049809	1048598		-	yccW	SEN0945	hypothetical protein	166	163	122078	136575	5	106	112	129	73801	103147	3	72	6.17	6.73	0.56	0	0.01
1050024_1050572_+_SEN0946		1050024	1050572		+	-	SEN0946	hypothetical protein	56	41	41493	34775	3	69	34	36	22914	29043	2	47	5.55	6.11	0.55	0.03	0.15
1050598_1051377_+_SEN0947		1050598	1051377		+	-	SEN0947	transcriptional regulator	75	64	55289	54095	3	70	81	63	53801	50394	3	66	6.04	6.13	0.08	0.22	0.71
1051426_1051707_+_SEN0948	1051426	1051426	1051707	1052794	+	yccX	SEN0948	acylphosphatase	111	93	81923	78376	13	284	126	90	83319	71718	13	274	8.1	8.15	0.05	0.24	0.74
1052033_1051704_-_SEN0949	1052033	1052033	1051704	1051704	-	yccK	SEN0949	sulfur transfer protein TusE	78	74	57197	62392	8	181	82	50	54616	40454	7	144	7.17	7.5	0.33	0.03	0.16
1052698_1052120_-_SEN0950		1052698	1052120		-	yccA	SEN0950	hypothetical protein	101	70	73992	58820	5	114	115	88	75936	70838	6	126	6.98	6.83	-0.14	0.69	1
105325_104039_-_SEN0094		105325	104039		-	surA	SEN0094	peptidyl-prolyl cis-trans isomerase SurA	58	52	42552	43796	1	33	45	42	30093	34220	1	24	4.58	5.04	0.46	0.05	1
1054078_1053398_-_SEN0951	1054252	1054078	1053398	1053180	-	pipA	SEN0951	pathogenicity island protein	2552	1988	1867714	1660624	126	2590	4360	3389	2873380	2700243	202	4092	12	11.34	-0.66	0.77	1
1055173_1054298_-_SEN0952	1055173	1055173	1054298	1054288	-	pipB	SEN0952	pathogenicity island protein	233	305	171183	255265	11	243	594	484	391985	385867	21	443	8.79	7.92	-0.87	0.02	0.11
1056062_1055721_-_SEN0954		1056062	1055721		-	pipC	SEN0954	cell invasion protein	18	30	13670	25437	2	57	42	37	28134	30175	4	85	6.41	5.83	-0.58	0.23	0.72
10569_9856_-_SEN0009	10575	10569	9856	9756	-	htgA	SEN0009	hypothetical protein	335	292	245187	243868	16	342	234	205	154250	164090	10	222	7.79	8.42	0.62	0	0
1057764_1056079_-_SEN0955	1057764	1057764	1056079	1056079	-	sopB	SEN0955	cell invasion protein	235	181	171947	151768	4	96	666	460	439405	367151	11	239	7.9	6.58	-1.32	0	0
1058096_1058266_+_SEN0956		1058096	1058266		+	orfX	SEN0956	hypothetical protein	5	5	4337	4577	1	26	15	8	10249	6992	2	50	5.64	4.7	-0.94	0.07	1
1058377_1058267_-_SEN0957	1058381	1058377	1058267	1058085	-	-	SEN0957	hypothetical protein	263	197	192926	164737	78	1611	406	334	267691	266572	118	2406	11.23	10.65	-0.58	0.29	0.86
1059955_1058486_-_SEN0958	1059955	1059955	1058486	1058428	-	pipD	SEN0958	secreted peptidase	980	959	717632	801250	25	516	1563	1404	1030176	1119195	35	731	9.51	9.01	-0.5	0.68	1
1061492_1060128_-_SEN0959		1061492	1060128		-	copS	SEN0959	histidine kinase	192	185	141149	154648	5	108	228	169	150627	134772	5	104	6.7	6.75	0.05	0.13	0.47
1062231_1061485_-_SEN0960		1062231	1061485		-	copR	SEN0960	transcriptional regulatory protein YedW	53	52	38869	43979	2	55	47	31	31046	25107	1	37	5.21	5.78	0.57	0.02	1
1062301_1062711_+_SEN0961		1062301	1062711		+	-	SEN0961	hypothetical protein	85	51	62298	42747	6	127	79	56	52615	44769	5	118	6.88	6.99	0.11	0.18	0.59
1063556_1063044_-_SEN0962	1063556	1063556	1063044	1062726	-	hpaC	SEN0962	4-hydroxyphenylacetate 3-monooxygenase coupling protein	165	146	120861	122302	11	237	169	148	111709	118433	10	224	7.81	7.89	0.08	0.12	0.45
1065136_1063574_-_SEN0963		1065136	1063574		-	hpaB	SEN0963	4-hydroxyphenylacetate 3-monooxygenase	71	99	52649	83319	2	43	77	58	51069	46458	1	31	4.95	5.43	0.47	0	1
1065794_1065354_-_SEN0964		1065794	1065354		-	hpaR	SEN0964	homoprotocatechuate degradative operon repressor	62	60	45503	50361	5	108	71	41	47350	33149	4	91	6.51	6.75	0.25	0.09	0.37
1066069_1067358_+_SEN0965		1066069	1067358		+	hpaG	SEN0965	4-hydroxyphenylacetate degradation bifunctional isomerase/decarboxylase	16	16	12243	13518	0	9	19	24	13147	19569	0	12	3.58	3.17	-0.42	0.63	1
1067355_1068821_+_SEN0966		1067355	1068821		+	hpaE	SEN0966	5-carboxymethyl-2-hydroxymuconate semialdehyde dehydrogenase	42	50	31040	41889	1	24	36	38	24239	31063	0	18	4.17	4.58	0.42	0.09	1
1068823_1069674_+_SEN0967		1068823	1069674		+	hpaD	SEN0967	3,4-dihydroxyphenylacetate 2,3-dioxygenase	39	31	29095	25888	1	32	38	25	25087	20105	1	26	4.7	5	0.3	0.25	1
1069684_1070064_+_SEN0968		1069684	1070064		+	hpaF	SEN0968	5-carboxymethyl-2-hydroxymuconate delta-isomerase	22	15	16742	13339	1	39	21	12	13889	9874	1	31	4.95	5.29	0.33	0.29	1
1070207_1071010_+_SEN0969		1070207	1071010		+	hpaH	SEN0969	2-oxo-hepta-3-ene-1,7-dioic acid hydratase	14	16	10566	13406	0	14	13	20	8686	16396	0	15	3.91	3.81	-0.1	0.89	1
1071021_1071812_+_SEN0970		1071021	1071812		+	hpaI	SEN0970	2,4-dihydroxyhept-2-ene-1,7-dioic acid aldolase	11	6	8149	5501	0	8	11	20	7810	16173	0	15	3.91	3	-0.91	0.11	1
1071885_1073261_+_SEN0971		1071885	1073261		+	hpaX	SEN0971	4-hydroxyphenylacetate permease	147	122	107595	102357	3	76	130	128	85706	102128	3	68	6.09	6.25	0.16	0.09	0.35
1073271_1074167_+_SEN0972		1073271	1074167		+	hpaA	SEN0972	4-hydroxyphenylacetate 3-monooxygenase operon regulatory protein	12	19	9220	15965	0	14	35	12	23121	10322	0	18	4.17	3.81	-0.36	0.53	1
1074202_1075119_+_SEN0973		1074202	1075119		+	-	SEN0973	hypothetical protein	20	20	14657	16889	0	17	33	24	22062	19295	1	22	4.46	4.09	-0.37	0.52	1
1075889_1075527_-_SEN0974	1076004	1075889	1075527	1075286	-	-	SEN0974	hypothetical protein	793	623	580674	520770	73	1517	568	507	374687	404044	52	1072	10.07	10.57	0.5	0	0.01
1076848_1076543_-_SEN0975		1076848	1076543	1076098	-	yccD	SEN0975	chaperone-modulator protein CbpM	284	285	207874	238067	35	728	263	250	173890	199429	29	609	9.25	9.51	0.26	0.01	0.06
107739_105379_-_SEN0095		107739	105379		-	imp	SEN0095	organic solvent tolerance protein	290	207	212522	173481	3	81	273	196	180138	156249	3	71	6.15	6.34	0.19	0.02	0.11
1077768_1076848_-_SEN0976		1077768	1076848		-	cbpA	SEN0976	curved DNA-binding protein CbpA	145	166	106621	138942	6	133	163	155	107745	124284	6	125	6.97	7.06	0.09	0.12	0.45
1078004_1078366_+_SEN0977		1078004	1078366		+	scsA	SEN0977	membrane protein, suppressor for copper-sensitivity A	1	0	933	509	0	1	3	1	2594	1214	0	5	2.32	0	-2.32	0.02	1
1078415_1080301_+_SEN0978		1078415	1080301		+	scsB	SEN0978	membrane protein, suppressor for copper-sensitivity B	9	15	6863	13335	0	5	34	20	22824	16517	0	10	3.32	2.32	-1	0.03	1
107993_108805_+_SEN0096		107993	108805		+	djlA	SEN0096	Dna-J like membrane chaperone protein	18	17	13739	14402	0	17	13	13	8569	11045	0	12	3.58	4.09	0.5	0.14	1
1080298_1080921_+_SEN0979		1080298	1080921		+	scsC	SEN0979	suppressor for copper-sensitivity C	2	3	1580	3188	0	3	7	0	5199	474	0	4	2	1.58	-0.42	0.62	1
1080911_1081417_+_SEN0980		1080911	1081417		+	scsD	SEN0980	suppressor for copper-sensitivity D	25	15	18820	12861	1	31	11	19	7541	15673	1	22	4.46	4.95	0.49	0.18	1
1083052_1082825_-_SEN0982		1083052	1082825		-	yccJ	SEN0982	hypothetical protein	4	6	3532	5073	0	18	11	9	7420	7558	1	32	5	4.17	-0.83	0.15	1
1083669_1083073_-_SEN0983		1083669	1083073		-	wraB	SEN0983	TrpR binding protein WrbA	32	23	23561	20011	1	36	21	25	14168	20619	1	29	4.86	5.17	0.31	0.24	1
1084054_1084221_+_SEN0984		1084054	1084221		+	ymdF	SEN0984	hypothetical protein	2	3	1956	3237	0	15	2	1	1476	1484	0	8	3	3.91	0.91	0.12	1
1084358_1084996_+_SEN0985		1084358	1084996		+	ycdC	SEN0985	transcriptional regulator	59	40	43890	33637	2	60	48	30	31753	24115	2	43	5.43	5.91	0.48	0.05	1
1085388_1084993_-_SEN0986		1085388	1084993		-	-	SEN0986	hypothetical protein	58	46	42633	38482	4	102	55	36	36272	29435	4	82	6.36	6.67	0.31	0.11	0.43
1089427_1085447_-_SEN0986A		1089427	1085447		-	putA	SEN0986A	trifunctional transcriptional regulator/proline dehydrogenase/pyrroline-5-carboxylate dehydrogenase	180	143	132151	120083	1	31	178	142	117549	113666	1	29	4.86	4.95	0.1	0.08	1
1089849_1091357_+_SEN0987		1089849	1091357		+	putP	SEN0987	sodium/proline symporter	25	47	18909	39701	0	19	50	44	33378	35547	1	22	4.46	4.25	-0.21	0.86	1
1092184_1093038_+_SEN0987B		1092184	1093038		+	phoH	SEN0987B	hypothetical protein	153	140	112332	117184	6	134	141	119	92931	95559	5	110	6.78	7.07	0.28	0.02	0.14
1094025_1093144_-_SEN0988		1094025	1093144		-	-	SEN0988	transcriptional regulator	185	152	135886	127469	7	149	198	163	130859	130589	7	148	7.21	7.22	0.01	0.2	0.65
109559_108900_-_SEN0097	109559	109559	108900	108824	-	rluA	SEN0097	23S rRNA/tRNA pseudouridine synthase A	349	272	255414	227349	17	365	280	212	184961	169149	13	268	8.07	8.51	0.45	0	0
1095807_1094311_-_SEN0989	1096143	1095807	1094311	1094311	-	-	SEN0989	sodium/glucose cotransporter	477	396	349116	331060	11	227	595	457	392165	364848	12	252	7.98	7.83	-0.15	0.46	1
1096824_1096144_-_SEN0990	1096824	1096824	1096144		-	-	SEN0990	N-acetylmannosamine-6-phosphate 2-epimerase	177	142	129617	119408	8	182	180	132	119140	105250	8	164	7.36	7.51	0.15	0.07	0.29
1097330_1098484_+_SEN0991		1097330	1098484		+	-	SEN0991	N-acetylneuraminic acid mutarotase	12	9	9070	7717	0	7	26	13	17132	10505	0	11	3.46	2.81	-0.65	0.17	1
1098530_1099222_+_SEN0992		1098530	1099222		+	-	SEN0992	hypothetical protein	5	2	3900	2040	0	4	12	2	8065	2329	0	7	2.81	2	-0.81	0.14	1
1099505_1100785_+_SEN0993		1099505	1100785		+	-	SEN0993	sialic acid transporter	26	28	19649	23548	0	16	39	34	26095	27097	1	20	4.32	4	-0.32	0.65	1
1100796_1101902_+_SEN0994		1100796	1101902		+	-	SEN0994	oxidoreductase	80	71	58826	59847	2	53	112	88	74021	70468	3	65	6.02	5.73	-0.29	0.89	1
11009_10605_-_SEN0010	11025	11009	10605	10605	-	yaaI	SEN0010	hypothetical protein	361	272	264630	227192	29	607	226	198	149213	158026	18	379	8.57	9.25	0.68	0	0
1102362_1102069_-_SEN0995	1102369	1102362	1102069	1102040	-	-	SEN0995	hypothetical protein	239	198	175354	165804	28	580	242	148	159790	118150	23	472	8.88	9.18	0.3	0.01	0.06
1103210_1102512_-_SEN0996	1103210	1103210	1102512	1102512	-	-	SEN0996	hypothetical protein	203	195	148967	163478	10	223	313	175	206623	140049	12	247	7.95	7.8	-0.15	0.48	1
1103671_1103213_-_SEN0998		1103671	1103213		-	-	SEN0998	hypothetical protein	28	23	20898	19676	2	44	43	24	28855	19186	2	52	5.7	5.46	-0.24	0.77	1
1104166_1103795_-_SEN0999		1104166	1103795		-	-	SEN0999	hypothetical protein	3	11	2692	9994	0	17	12	12	8093	10261	1	24	4.58	4.09	-0.5	0.36	1
1104615_1104175_-_SEN1000		1104615	1104175		-	-	SEN1000	hypothetical protein	47	41	34762	34851	3	78	46	35	30687	28468	3	67	6.07	6.29	0.22	0.22	0.71
1105525_1104635_-_SEN1001		1105525	1104635		-	-	SEN1001	DNA-binding protein	104	145	76494	121753	5	111	115	89	76088	71509	4	82	6.36	6.79	0.44	0	0.03
1106019_1105540_-_SEN1002		1106019	1105540		-	-	SEN1002	hypothetical protein	35	16	26140	13670	2	41	38	28	25215	22752	2	49	5.61	5.36	-0.26	0.72	1
1107398_1106007_-_SEN1003		1107398	1106007		-	-	SEN1003	hypothetical protein	23	24	17349	20744	0	13	32	22	21417	17693	0	14	3.81	3.7	-0.11	0.81	1
1109967_1110476_+_SEN1005		1109967	1110476		+	-	SEN1005	hypothetical protein	107	90	78297	75933	7	151	49	41	32698	33044	3	64	6	7.24	1.24	0	0
1110476_1110946_+_SEN1006		1110476	1110946		+	-	SEN1006	hypothetical protein	4	5	3520	4782	0	8	6	4	4129	3683	0	8	3	3	0	0.86	1
1111055_1111567_+_SEN1007		1111055	1111567		+	-	SEN1007	hypothetical protein	33	18	24871	15657	1	39	47	38	31163	30902	2	60	5.91	5.29	-0.62	0.19	1
1111635_1112087_+_SEN1008		1111635	1112087		+	-	SEN1008	hypothetical protein	7	4	5165	3496	0	9	24	18	16111	14445	1	33	5.04	3.17	-1.87	0	1
1112150_1112599_+_SEN1009		1112150	1112599		+	-	SEN1009	hypothetical protein	6	4	4729	3764	0	9	5	4	3843	3905	0	8	3	3.17	0.17	0.81	1
1112784_1113092_+_SEN1010		1112784	1113092		+	-	SEN1010	transposase	2	3	1758	2509	0	6	3	0	2245	587	0	4	2	2.58	0.58	0.26	1
1114860_1114081_-_SEN1013	1114860	1114860	1114081	1113990	-	-	SEN1013	lipoprotein	472	406	345434	339384	21	438	426	356	281052	284200	17	362	8.5	8.77	0.27	0	0.03
1115014_1115406_+_SEN1013A		1115014	1115406		+	-	SEN1013A	hypothetical protein	7	8	5141	7408	0	15	17	12	11308	10144	1	27	4.75	3.91	-0.85	0.14	1
1115403_1115780_+_SEN1013B		1115403	1115780		+	-	SEN1013B	hypothetical protein	20	24	15081	20846	2	47	37	27	24756	21542	3	61	5.93	5.55	-0.38	0.55	1
1116320_1116532_+_SEN1014	1116320	1116320	1116532	1116609	+	cspB	SEN1014	cold shock protein	72	52	53082	43564	11	226	82	68	54184	54347	12	254	7.99	7.82	-0.17	0.71	1
1118186_1116990_-_SEN1015		1118186	1116990		-	ompS	SEN1015	outer membrane protein S1	191	205	139815	171445	6	130	216	175	142730	139927	5	118	6.88	7.02	0.14	0.05	0.24
1118836_1119147_+_SEN1016	1118518	1118836	1119147	1119226	+	-	SEN1016	hypothetical protein	779	858	570451	717309	99	2063	596	580	393334	462606	66	1371	10.42	11.01	0.59	0	0
1119227_1119922_+_SEN1017	1119227	1119227	1119922	1119922	+	yedJ	SEN1017	hypothetical protein	1009	653	738522	545998	45	922	501	475	330452	378588	24	509	8.99	9.85	0.86	0	0
1119996_1121426_+_SEN1018		1119996	1121426		+	dcm	SEN1018	DNA cytosine methylase	112	92	82246	77192	2	55	92	84	60698	67234	2	44	5.46	5.78	0.32	0.03	1
1121407_1121877_+_SEN1019		1121407	1121877		+	vsr	SEN1019	patch repair protein	10	11	7664	9704	0	18	11	8	7486	6434	0	14	3.81	4.17	0.36	0.39	1
1122786_1121866_-_SEN1020		1122786	1121866		-	yedA	SEN1020	hypothetical protein	51	63	37649	52867	2	49	49	32	32505	25678	1	31	4.95	5.61	0.66	0.01	1
1122962_1123873_+_SEN1021		1122962	1123873		+	yedI	SEN1021	hypothetical protein	3	3	2655	2688	0	2	4	2	3242	1732	0	2	1	1	0	0.88	1
1123917_1124135_+_SEN1022		1123917	1124135		+	-	SEN1022	hypothetical protein	0	1	0	1103	0	2	1	1	724	1310	0	4	2	1	-1	0.17	1
1124300_1126012_+_SEN1023		1124300	1126012		+	-	SEN1023	hypothetical protein	65	70	47875	59190	1	31	91	70	60560	56323	1	34	5.09	4.95	-0.13	0.63	1
112477_109571_-_SEN0098		112477	109571		-	hepA	SEN0098	ATP-dependent helicase HepA	160	133	117134	111249	1	39	145	128	96084	102102	1	34	5.09	5.29	0.2	0.05	1
1126806_1125991_-_SEN1024		1126806	1125991		-	yedP	SEN1024	mannosyl-3-phosphoglycerate phosphatase	73	82	53959	69024	3	75	83	63	54847	50363	3	64	6	6.23	0.23	0.07	0.3
1127343_1127116_-_SEN1025	1127424	1127343	1127116	1127116	-	yodD	SEN1025	hypothetical protein	95	132	70208	110508	19	396	87	87	57803	69676	13	279	8.12	8.63	0.51	0	0.02
1127472_1127666_+_SEN1026	1127472	1127472	1127666	1128029	+	-	SEN1026	hypothetical protein	39	28	28618	23517	6	133	37	56	24639	44695	8	177	7.47	7.06	-0.41	0.45	1
1128328_1127705_-_SEN1027	1128328	1128328	1127705	1127705	-	rcsA	SEN1027	colanic acid capsullar biosynthesis activation protein A	216	137	158138	115041	10	218	140	101	92292	81239	6	139	7.12	7.77	0.65	0	0
1129404_1128610_-_SEN1028		1129404	1128610		-	fliR	SEN1028	flagellar biosynthesis protein FliR	92	89	67617	74821	4	89	86	78	56924	62867	3	75	6.23	6.48	0.25	0.06	0.25
1129682_1129413_-_SEN1029	1129691	1129682	1129413	1129413	-	fliQ	SEN1029	flagellar biosynthesis protein FliQ	148	96	108961	80680	17	351	130	107	85734	86007	15	318	8.31	8.46	0.14	0.11	0.41
1130429_1129692_-_SEN1030		1130429	1129692		-	fliP	SEN1030	flagellar biosynthesis protein FliP	161	145	118266	121882	7	162	163	127	107541	101484	6	141	7.14	7.34	0.2	0.05	0.22
1130806_1130429_-_SEN1031		1130806	1130429		-	fliO	SEN1031	flagellar biosynthesis protein FliO	26	30	19370	25656	2	59	21	23	14130	18446	2	43	5.43	5.88	0.46	0.12	1
1131219_1130806_-_SEN1032		1131219	1130806		-	fliN	SEN1032	flagellar motor switch protein FliN	6	13	4866	11379	0	19	15	10	10415	8093	1	22	4.46	4.25	-0.21	0.88	1
1132220_1131216_-_SEN1033		1132220	1131216		-	fliM	SEN1033	flagellar motor switch protein FliM	102	91	74918	76335	3	75	111	77	73676	61487	3	67	6.07	6.23	0.16	0.11	0.42
1132692_1132225_-_SEN1034		1132692	1132225		-	fliL	SEN1034	flagellar basal body-associated protein FliL	34	24	25041	20074	2	48	37	23	24532	19003	2	46	5.52	5.58	0.06	0.64	1
1134014_1132797_-_SEN1035		1134014	1132797		-	fliK	SEN1035	flagellar hook-length control protein	59	46	43178	38862	1	33	45	51	29672	40750	1	28	4.81	5.04	0.24	0.17	1
1134454_1134011_-_SEN1036		1134454	1134011		-	fliJ	SEN1036	flagellar biosynthesis chaperone	15	15	11120	12785	1	26	14	12	9815	10222	1	22	4.46	4.7	0.24	0.4	1
11358_13274_+_SEN0011		11358	13274		+	dnaK	SEN0011	molecular chaperone DnaK	58	43	43106	36499	1	20	93	61	61847	49323	1	28	4.81	4.32	-0.49	0.41	1
1135846_1134476_-_SEN1037		1135846	1134476		-	fliI	SEN1037	flagellum-specific ATP synthase	9	14	6613	11919	0	6	24	13	16442	10740	0	9	3.17	2.58	-0.58	0.32	1
1136553_1135846_-_SEN1038		1136553	1135846		-	fliH	SEN1038	flagellar assembly protein H	0	0	258	0	0	0	6	3	4067	2546	0	4	2	#NUM!	#NUM!	0	1
1137541_1136546_-_SEN1039		1137541	1136546		-	fliG	SEN1039	flagellar motor switch protein G	14	8	10728	6953	0	8	18	10	12019	8350	0	10	3.32	3	-0.32	0.84	1
1139216_1137534_-_SEN1040		1139216	1137534		-	fliF	SEN1040	flagellar MS-ring protein	11	14	8573	12321	0	6	21	19	14455	15599	0	8	3	2.58	-0.42	0.35	1
1139433_1139747_+_SEN1041		1139433	1139747		+	fliE	SEN1041	flagellar hook-basal body protein FliE	1	3	1224	3219	0	7	12	4	8203	3278	0	18	4.17	2.81	-1.36	0	1
1140253_1139867_-_SEN1041A		1140253	1139867		-	-	SEN1041A	hypothetical protein	21	18	15970	15389	1	40	71	55	46970	44268	5	117	6.87	5.32	-1.55	0	0
1140751_1140518_-_SEN1042		1140751	1140518	1140518	-	yedF	SEN1042	hypothetical protein	51	45	37572	37776	7	161	68	55	45280	44294	9	191	7.58	7.33	-0.25	0.97	1
1142013_1140748_-_SEN1043		1142013	1140748		-	yedE	SEN1043	inner membrane protein	27	26	20396	21905	0	16	32	21	21355	17266	0	15	3.91	4	0.09	0.5	1
1142139_1142552_+_SEN1044		1142139	1142552		+	yedD	SEN1044	hypothetical protein	62	39	45430	32895	4	94	84	54	55609	43071	5	119	6.89	6.55	-0.34	0.78	1
1144076_1142592_-_SEN1045		1144076	1142592		-	amyA	SEN1045	alpha-amylase	238	279	174275	233172	6	137	302	250	199123	199703	6	134	7.07	7.1	0.03	0.1	0.4
1144516_1144148_-_SEN1046		1144516	1144148		-	fliT	SEN1046	flagellar biosynthesis protein FliT	86	67	63296	56569	7	162	58	55	38839	44181	5	112	6.81	7.34	0.53	0.01	0.04
1144923_1144516_-_SEN1047		1144923	1144516		-	fliS	SEN1047	flagellar protein FliS	68	77	50159	64420	6	140	68	55	44956	44333	5	109	6.77	7.13	0.36	0.03	0.14
1146344_1144938_-_SEN1048	1149411	1146344	1144938	1144938	-	fliD	SEN1048	flagellar capping protein	3151	2140	2305917	1787397	71	1454	1423	1097	938094	874051	31	643	9.33	10.51	1.18	0	0
1146600_1148117_+_SEN1049		1146600	1148117		+	fljB	SEN1049	flagellin	307	272	225292	227483	7	149	170	150	112295	119892	3	76	6.25	7.22	0.97	0	0
1148196_1149401_+_SEN1050	1148188	1148196	1149401	1149401	+	fliB	SEN1050	lysine-N-methylase	353	301	258745	251513	10	211	325	321	214648	256476	9	195	7.61	7.72	0.11	0.03	0.14
1149598_1150317_+_SEN1051		1149598	1150317		+	fliA	SEN1051	flagellar biosynthesis sigma factor	56	75	41537	62875	3	72	65	41	42955	33188	2	52	5.7	6.17	0.47	0.02	0.1
115002_112651_-_SEN0099		115002	112651		-	polB	SEN0099	DNA polymerase II	132	83	97150	69899	1	35	82	72	54629	57908	1	23	4.52	5.13	0.61	0	1
1150376_1150927_+_SEN1052	1150376	1150376	1150927	1150927	+	fliZ	SEN1052	flagella biosynthesis protein FliZ	1015	810	743045	676683	62	1285	662	524	436686	418028	38	774	9.6	10.33	0.73	0	0
1151074_1151874_+_SEN1053		1151074	1151874		+	fliY	SEN1053	cystine transporter subunit	3	3	2409	2634	0	3	4	2	2797	2155	0	3	1.58	1.58	0	0.99	1
1152028_1153014_+_SEN1054		1152028	1153014		+	yedO	SEN1054	D-cysteine desulfhydrase	6	6	4850	5765	0	5	1	1	1193	1536	0	1	0	2.32	2.32	0	1
1153035_1153703_+_SEN1055		1153035	1153703		+	yecS	SEN1055	ABC transporter membrane protein	21	24	16063	20306	1	27	14	17	9366	14132	0	17	4.09	4.75	0.67	0.07	1
1153700_1154452_+_SEN1056		1153700	1154452		+	yecC	SEN1056	amino-acid ABC transporter ATP-binding protein YecC	86	52	63167	43586	3	70	60	48	39581	38691	2	51	5.67	6.13	0.46	0.02	0.1
1154685_1155407_+_SEN1057		1154685	1155407		+	sdiA	SEN1057	DNA-binding transcriptional activator SdiA	142	96	104308	80470	6	127	160	128	105868	102320	7	143	7.16	6.99	-0.17	0.7	1
1155698_1155474_-_SEN1058	1155754	1155698	1155474	1155474	-	yecF	SEN1058	hypothetical protein	149	148	109171	123959	25	518	201	136	132853	108511	26	536	9.07	9.02	-0.05	0.3	0.89
1156162_1156818_+_SEN1059	1156162	1156162	1156818		+	uvrY	SEN1059	response regulator	217	112	159048	93640	9	192	149	98	98633	78462	6	134	7.07	7.58	0.52	0	0.01
115666_115046_-_SEN0100		115666	115046		-	-	SEN0100	hypothetical protein	54	25	39997	21699	2	49	33	32	22031	26130	1	38	5.25	5.61	0.37	0.15	1
1156815_1158647_+_SEN1060		1156815	1158647		+	uvrC	SEN1060	excinuclease ABC subunit C	216	93	158494	77773	3	64	236	123	155764	98210	3	69	6.11	6	-0.11	0.41	1
1158704_1159252_+_SEN1061		1158704	1159252		+	pgsA	SEN1061	phosphatidylglycerophosphate synthetase	35	34	26007	28452	2	49	74	59	49327	47176	4	87	6.44	5.61	-0.83	0.04	0.19
1160496_1161935_+_SEN1065		1160496	1161935		+	-	SEN1065	hypothetical protein	78	68	57516	57265	1	39	152	107	100186	85920	3	64	6	5.29	-0.71	0.06	1
116184_116603_+_SEN0101		116184	116603		+	-	SEN0101	hypothetical protein	3	8	2817	6747	0	11	8	8	5747	6643	0	14	3.81	3.46	-0.35	0.59	1
1162148_1162474_+_SEN1066		1162148	1162474		+	-	SEN1066	hypothetical protein	46	28	34269	23651	4	88	39	40	26181	32112	4	89	6.48	6.46	-0.02	0.68	1
1162713_1163378_+_SEN1067		1162713	1163378		+	yecA	SEN1067	hypothetical protein	34	28	25437	24115	1	37	57	59	38208	47546	3	64	6	5.21	-0.79	0.05	1
1164664_1163453_-_SEN1068	1164664	1164664	1163453	1161945	-	tyrP	SEN1068	tyrosine-specific transport protein	408	317	298516	265134	11	232	495	374	326250	298145	12	257	8.01	7.86	-0.15	0.24	0.76
1164891_1165130_+_SEN1069	1164872	1164891	1165130	1165700	+	yecH	SEN1069	hypothetical protein	167	121	122870	101518	22	467	217	150	143217	119992	27	548	9.1	8.87	-0.23	0.75	1
1165673_1165176_-_SEN1070	1165673	1165673	1165176	1164888	-	ftn	SEN1070	ferritin	156	152	114762	127206	11	242	175	162	115742	129422	12	246	7.94	7.92	-0.02	0.25	0.77
1166248_1165913_-_SEN1071	1166248	1166248	1165913	1165815	-	-	SEN1071	lipoprotein	315	260	230575	217863	32	667	263	250	173476	199582	27	555	9.12	9.38	0.27	0.01	0.05
1166504_1167142_+_SEN1072		1166504	1167142		+	-	SEN1072	hypothetical protein	13	18	10008	15384	0	19	34	24	22597	19582	1	33	5.04	4.25	-0.8	0.14	1
1167824_1167321_-_SEN1073	1167885	1167824	1167321	1167316	-	ftnB	SEN1073	ferritin-like protein	184	185	135276	154747	13	287	211	166	139315	132556	13	269	8.07	8.16	0.09	0.1	0.38
1168374_1168931_+_SEN1074		1168374	1168931		+	araH	SEN1074	hypothetical protein	33	29	24827	24245	2	43	34	28	23011	22452	2	40	5.32	5.43	0.1	0.52	1
1169565_1170368_+_SEN1075		1169565	1170368		+	otsB	SEN1075	trehalose-6-phosphate phosphatase	10	17	7672	14759	0	13	20	16	13327	12987	0	16	4	3.7	-0.3	0.8	1
1170343_1171764_+_SEN1076		1170343	1171764		+	otsA	SEN1076	trehalose-6-phosphate synthase	275	248	201540	207234	6	143	389	312	256803	248987	8	177	7.47	7.16	-0.31	0.83	1
1172210_1171782_-_SEN1077		1172210	1171782		-	yecG	SEN1077	universal stress protein UspC	146	129	107385	108351	12	251	95	76	63151	61051	7	144	7.17	7.97	0.8	0	0
1172997_1173347_+_SEN1078		1172997	1173347		+	flhD	SEN1078	transcriptional activator FlhD	56	26	41388	22275	4	90	42	27	28168	21611	3	70	6.13	6.49	0.36	0.14	0.5
117304_116609_-_SEN0102	117304	117304	116609	116595	-	araD	SEN0102	L-ribulose-5-phosphate 4-epimerase	138	158	101168	132301	8	167	186	157	122621	125146	8	177	7.47	7.38	-0.08	0.37	1
1173350_1173928_+_SEN1079		1173350	1173928		+	flhC	SEN1079	transcriptional activator FlhC	60	43	43946	35981	3	69	45	36	30276	29230	2	51	5.67	6.11	0.44	0.06	0.26
1174110_1174940_+_SEN1080		1174110	1174940		+	motA	SEN1080	flagellar motor protein MotA	65	44	48021	36825	2	51	46	48	30393	38390	2	41	5.36	5.67	0.31	0.1	1
1174937_1175866_+_SEN1081		1174937	1175866		+	motB	SEN1081	flagellar motor protein MotB	9	9	6831	8337	0	8	15	14	9935	11171	0	11	3.46	3	-0.46	0.43	1
1175871_1177886_+_SEN1082		1175871	1177886		+	cheA	SEN1082	chemotaxis protein CheA	40	13	29629	11432	0	10	30	24	20330	19321	0	9	3.17	3.32	0.15	0.64	1
1177907_1178410_+_SEN1083		1177907	1178410		+	cheW	SEN1083	purine-binding chemotaxis protein	8	7	5893	6140	0	11	10	9	7072	7753	0	14	3.81	3.46	-0.35	0.67	1
1178647_1180308_+_SEN1084		1178647	1180308		+	-	SEN1084	methyl-accepting chemotaxis protein II	32	18	23452	15760	0	11	63	22	41861	17697	0	17	4.09	3.46	-0.63	0.2	1
1180462_1181328_+_SEN1085		1180462	1181328		+	cheR	SEN1085	chemotaxis methyltransferase CheR	25	23	18816	19480	1	22	37	16	24722	13483	1	22	4.46	4.46	0	0.73	1
1181325_1182374_+_SEN1086		1181325	1182374		+	cheB	SEN1086	chemotaxis-specific methylesterase	19	21	14353	18269	0	15	20	15	13834	12129	0	12	3.58	3.91	0.32	0.29	1
1182392_1182781_+_SEN1087		1182392	1182781		+	cheY	SEN1087	chemotaxis regulatory protein CheY	27	12	20041	10521	1	39	23	14	15548	11933	1	35	5.13	5.29	0.16	0.52	1
1182792_1183436_+_SEN1088		1182792	1183436		+	cheZ	SEN1088	chemotaxis regulator CheZ	95	79	70200	66733	5	106	62	49	41440	39409	3	62	5.95	6.73	0.77	0	0
1183630_1184781_+_SEN1089		1183630	1184781		+	flhB	SEN1089	flagellar biosynthesis protein FlhB	39	31	28736	25942	1	23	44	32	29317	25882	1	23	4.52	4.52	0	0.72	1
1184774_1186852_+_SEN1090		1184774	1186852		+	flhA	SEN1090	flagellar biosynthesis protein FlhA	30	31	22442	26022	0	11	37	26	24432	20997	0	10	3.32	3.46	0.14	0.55	1
1186852_1187244_+_SEN1091		1186852	1187244		+	flhE	SEN1091	flagellar protein FlhE	5	3	3937	2572	0	8	1	4	1103	3691	0	6	2.58	3	0.42	0.42	1
1187481_1188620_+_SEN1092		1187481	1188620		+	-	SEN1092	hypothetical protein	12	17	8884	14884	0	10	24	21	16021	16844	0	14	3.81	3.32	-0.49	0.44	1
118947_117445_-_SEN0103		118947	117445		-	araA	SEN0103	L-arabinose isomerase	118	90	86402	75526	2	53	96	106	63661	84483	2	49	5.61	5.73	0.11	0.13	1
1190545_1188674_-_SEN1093		1190545	1188674		-	-	SEN1093	penicillin-binding protein	260	206	190225	172347	4	96	268	197	176847	157486	4	89	6.48	6.58	0.11	0.05	0.23
1192467_1190734_-_SEN1094		1192467	1190734		-	argS	SEN1094	arginyl-tRNA synthetase	49	62	35906	52487	1	25	67	30	44373	24036	1	19	4.25	4.64	0.4	0.06	1
1192704_1193273_+_SEN1095		1192704	1193273		+	yecM	SEN1095	hypothetical protein	6	6	4785	5269	0	8	5	9	3622	7453	0	9	3.17	3	-0.17	0.91	1
1193293_1194039_+_SEN1096		1193293	1194039		+	cutC	SEN1096	copper homeostasis protein CutC	15	11	11491	9713	0	14	7	5	5219	4558	0	6	2.58	3.81	1.22	0.01	1
1195246_1194275_-_SEN1097		1195246	1194275	1193822	-	yecP	SEN1097	hypothetical protein	463	607	339286	507475	20	435	479	538	316121	429208	18	383	8.58	8.76	0.18	0.04	0.2
1195986_1195243_-_SEN1098		1195986	1195243		-	yecO	SEN1098	hypothetical protein	120	145	87796	121583	6	140	126	103	83119	82837	5	111	6.79	7.13	0.33	0.01	0.08
1196422_1196027_-_SEN1099		1196422	1196027		-	yecN	SEN1099	hypothetical protein	44	70	32814	59284	5	116	58	46	38525	37023	4	95	6.57	6.86	0.29	0.09	0.36
1197293_1196475_-_SEN1100		1197293	1196475		-	yecE	SEN1100	hypothetical protein	110	133	81143	111387	5	117	141	96	93196	76668	5	103	6.69	6.87	0.18	0.07	0.31
1197856_1197290_-_SEN1101		1197856	1197290		-	yecD	SEN1101	hypothetical protein	50	56	37159	46780	3	74	58	33	38618	26857	2	57	5.83	6.21	0.38	0.08	0.32
1198181_1199953_+_SEN1102		1198181	1199953		+	aspS	SEN1102	aspartyl-tRNA synthetase	40	28	29722	24044	0	15	57	45	37963	35957	1	20	4.32	3.91	-0.42	0.38	1
1200056_1200508_+_SEN1103		1200056	1200508		+	ntpA	SEN1103	dATP pyrophosphohydrolase	6	5	4882	4363	0	10	3	6	2459	5176	0	8	3	3.32	0.32	0.61	1
1200538_1201278_+_SEN1104		1200538	1201278		+	yebC	SEN1104	hypothetical protein	32	22	24047	18765	1	28	43	37	28551	29866	1	39	5.29	4.81	-0.48	0.39	1
1201315_1201836_+_SEN1105		1201315	1201836		+	ruvC	SEN1105	Holliday junction resolvase	17	19	12995	16595	1	28	19	15	12578	12586	1	24	4.58	4.81	0.22	0.42	1
1202437_1201838_-_SEN1106	1202437	1202437	1201838	1201838	-	yebB	SEN1106	hypothetical protein	235	241	172383	201906	15	311	394	315	260028	250999	20	425	8.73	8.28	-0.45	0.65	1
1202646_1203338_+_SEN1107		1202646	1203338		+	-	SEN1107	hypothetical protein	4	4	3084	3501	0	4	4	7	2801	6086	0	6	2.58	2	-0.58	0.46	1
1203698_1204309_+_SEN1108		1203698	1204309		+	ruvA	SEN1108	Holliday junction DNA helicase RuvA	5	5	4046	4899	0	7	5	3	3508	2673	0	5	2.32	2.81	0.49	0.34	1
1204399_1205328_+_SEN1109		1204399	1205328		+	ruvB	SEN1109	Holliday junction DNA helicase	56	61	41477	51576	2	50	61	66	40471	52792	2	50	5.64	5.64	0	0.36	1
1206192_1205407_-_SEN1110		1206192	1205407		-	znuB	SEN1110	high-affinity zinc transporter membrane protein	108	92	79700	76844	4	99	145	90	95873	72419	5	107	6.74	6.63	-0.11	0.63	1
120667_118958_-_SEN0104		120667	118958		-	araB	SEN0104	ribulokinase	238	228	174489	190867	5	106	214	190	141202	151974	4	85	6.41	6.73	0.32	0	0.04
1206944_1206189_-_SEN1111		1206944	1206189		-	znuC	SEN1111	high-affinity zinc transporter ATPase	70	65	51408	55015	3	70	78	78	51538	62902	3	75	6.23	6.13	-0.1	0.57	1
1206966_1207967_+_SEN1112		1206966	1207967		+	znuA	SEN1112	high-affinity zinc transporter periplasmic protein	91	69	66991	58288	3	62	75	53	49710	42879	2	46	5.52	5.95	0.43	0.01	1
1207983_1209302_+_SEN1113		1207983	1209302		+	yebA	SEN1113	hypothetical protein	42	35	30829	29260	1	22	50	19	33516	15625	0	18	4.17	4.46	0.29	0.21	1
1209419_1210390_+_SEN1114		1209419	1210390		+	msbB	SEN1114	lipid A biosynthesis (KDO)2-(lauroyl)-lipid IVA acyltransferase	86	96	63357	80591	3	74	74	74	49265	59040	2	55	5.78	6.21	0.43	0.01	0.06
121007_121852_+_SEN0105		121007	121852		+	araC	SEN0105	DNA-binding transcriptional regulator AraC	57	63	41796	52710	2	55	63	40	41692	31943	2	43	5.43	5.78	0.36	0.05	1
1211905_1210463_-_SEN1115		1211905	1210463		-	pykA	SEN1115	pyruvate kinase	222	204	162888	171056	5	115	186	152	122814	121250	4	84	6.39	6.85	0.45	0	0.01
1212898_1212029_-_SEN1116		1212898	1212029		-	yebK	SEN1116	DNA-binding transcriptional regulator HexR	267	219	195416	183503	10	217	207	146	136979	116356	7	145	7.18	7.76	0.58	0	0
1213240_1214715_+_SEN1117		1213240	1214715		+	zwf	SEN1117	glucose-6-phosphate 1-dehydrogenase	22	26	16476	22458	0	13	132	97	87518	77421	2	55	5.78	3.7	-2.08	0	1
1214950_1216761_+_SEN1118		1214950	1216761		+	edd	SEN1118	phosphogluconate dehydratase	25	42	18371	35168	0	14	37	28	24977	22787	0	13	3.7	3.81	0.11	0.41	1
1216799_1217440_+_SEN1119		1216799	1217440		+	eda	SEN1119	keto-hydroxyglutarate-aldolase/keto-deoxy-phosphogluconate aldolase	6	6	4438	5095	0	7	8	5	5616	4375	0	7	2.81	2.81	0	1	1
1218718_1217540_-_SEN1120		1218718	1217540		-	purT	SEN1120	phosphoribosylglycinamide formyltransferase 2	64	60	46857	50267	1	41	84	66	55468	52653	2	45	5.49	5.36	-0.13	0.68	1
1218849_1219139_+_SEN1121		1218849	1219139		+	yebG	SEN1121	DNA damage-inducible protein YebG	6	6	4482	5211	0	16	3	3	2504	2451	0	8	3	4	1	0.05	1
1219207_1219560_+_SEN1122		1219207	1219560		+	yebF	SEN1122	hypothetical protein	5	6	3920	5729	0	13	8	4	5895	3417	0	13	3.7	3.7	0	0.84	1
1219654_1220313_+_SEN1123		1219654	1220313		+	yebE	SEN1123	hypothetical protein	46	33	33711	28027	2	46	25	31	16590	24824	1	31	4.95	5.52	0.57	0.04	1
121971_122738_+_SEN0106		121971	122738		+	yabI	SEN0106	DedA family integral membrane protein	10	9	7506	7784	0	9	12	6	8335	5368	0	8	3	3.17	0.17	0.61	1
1220526_1222577_+_SEN1124		1220526	1222577		+	ptrB	SEN1124	protease 2	255	196	187125	164054	4	85	231	170	152670	135791	3	70	6.13	6.41	0.28	0.01	0.06
1223312_1222614_-_SEN1125		1223312	1222614		-	exoX	SEN1125	exodeoxyribonuclease X	66	53	48712	44368	3	66	52	47	34758	38073	2	52	5.7	6.04	0.34	0.06	1
1223992_1223336_-_SEN1126		1223992	1223336		-	-	SEN1126	hypothetical protein	85	70	62342	59146	4	92	83	66	55233	52814	4	82	6.36	6.52	0.17	0.11	0.43
1224330_1224100_-_SEN1127		1224330	1224100		-	holE	SEN1127	DNA polymerase III subunit theta	29	26	21924	22360	4	95	29	20	19571	15995	3	76	6.25	6.57	0.32	0.25	0.77
1224462_1224842_+_SEN1128		1224462	1224842		+	yobA	SEN1128	hypothetical protein	15	10	11378	8619	1	26	12	8	8555	6987	1	20	4.32	4.7	0.38	0.32	1
1224843_1225718_+_SEN1129		1224843	1225718		+	-	SEN1129	cation transporter	97	89	71352	75080	4	83	95	79	63002	63132	3	71	6.15	6.38	0.23	0.08	0.32
1225735_1226088_+_SEN1130		1225735	1226088		+	-	SEN1130	hypothetical protein	62	71	45939	59369	7	148	49	43	32288	34947	4	94	6.55	7.21	0.65	0	0.03
1227550_1226471_-_SEN1131		1227550	1226471		-	-	SEN1131	integrase	522	443	382068	370386	16	348	305	226	201055	180225	8	176	7.46	8.44	0.98	0	0
1227803_1227525_-_SEN1132		1227803	1227525		-	-	SEN1132	excisionase	13	16	9733	13638	2	41	9	12	6351	9774	1	28	4.81	5.36	0.55	0.15	1
1228217_1230196_+_SEN1133	1228217	1228217	1230196	1230216	+	-	SEN1133	phage encoded hydrolase	1013	1074	741533	897083	19	413	952	849	627844	676968	16	329	8.36	8.69	0.33	0.01	0.05
1230217_1230453_+_SEN1134	1230217	1230217	1230453	1230490	+	-	SEN1134	phage membrane protein	3751	3461	2745078	2890969	576	11890	3425	3219	2257027	2565305	496	10173	13.31	13.54	0.23	0.09	0.37
1230491_1230613_+_SEN1135	1230491	1230491	1230613	1230744	+	-	SEN1135	phage encoded Hok-like membrane protein	1473	1386	1078269	1157730	440	9089	1414	1363	931815	1086089	399	8202	13	13.15	0.15	0.14	0.5
1230831_1231133_+_SEN1136		1230831	1231133		+	-	SEN1136	hypothetical protein	20	15	14802	13040	2	45	12	15	7914	12133	1	33	5.04	5.49	0.45	0.17	1
1231197_1231796_+_SEN1137		1231197	1231796		+	-	SEN1137	hypothetical protein	10	8	7910	6806	0	12	9	9	6182	7214	0	11	3.46	3.58	0.13	0.65	1
1232150_1232839_+_SEN1139		1232150	1232839		+	-	SEN1139	phage antitermination protein Q	87	66	63773	55935	4	86	113	89	74894	71213	5	105	6.71	6.43	-0.29	0.88	1
1232930_1233460_+_SEN1140		1232930	1233460		+	-	SEN1140	hypothetical protein	34	33	25053	27558	2	49	46	44	30952	35473	3	62	5.95	5.61	-0.34	0.6	1
1234283_1233834_-_SEN1142	1234387	1234283	1233834	1231760	-	-	SEN1142	phage lipoprotein	539	701	394644	585463	52	1089	1202	979	792661	780525	86	1747	10.77	10.09	-0.68	0.23	0.72
123484_122777_-_SEN0107		123484	122777	122754	-	thiQ	SEN0107	thiamine transporter ATP-binding subunit	276	238	201932	198932	13	283	254	187	167760	149327	11	223	7.8	8.14	0.34	0	0.02
1235330_1234644_-_SEN1143	1235810	1235330	1234644	1234480	-	-	SEN1143	bacteriophage encoded virulence protein	328	412	240583	344716	20	425	463	406	305440	324084	22	458	8.84	8.73	-0.11	0.18	0.61
1235591_1235935_+_SEN1144		1235591	1235935		+	-	SEN1144	bacteriophage holin	9	9	6976	8092	1	21	23	23	15300	19099	2	49	5.61	4.39	-1.22	0.01	1
1235919_1236371_+_SEN1145		1235919	1236371		+	-	SEN1145	phage lysozyme	21	14	15429	12491	1	30	20	19	13416	15738	1	32	5	4.91	-0.09	0.87	1
1236389_1236868_+_SEN1146		1236389	1236868		+	-	SEN1146	phage lysozyme	13	13	9891	11204	1	21	9	6	6282	5433	0	12	3.58	4.39	0.81	0.04	1
1238296_1237763_-_SEN1149		1238296	1237763		-	sodC	SEN1149	phage encoded superoxide dismutase [cu-zn] 1	9	10	7187	8896	0	15	20	16	13254	13278	1	24	4.58	3.91	-0.68	0.17	1
1238386_1239081_+_SEN1150		1238386	1239081		+	-	SEN1150	phage minor tail protein	30	18	22369	15349	1	27	15	17	10142	13910	0	17	4.09	4.75	0.67	0.06	1
1243858_1243136_-_SEN1155	1243858	1243858	1243136	1243136	-	-	SEN1155	type III secretion system, secreted effector protein SopE	172	118	126266	98807	7	155	182	149	120434	119029	8	165	7.37	7.28	-0.09	0.38	1
1245138_1244338_-_SEN1157		1245138	1244338		-	-	SEN1157	hypothetical protein	37	21	27341	17845	1	28	86	85	56696	68218	3	77	6.27	4.81	-1.46	0	0
1247964_1248497_+_SEN1162		1247964	1248497		+	-	SEN1162	exported phage protein	11	29	8533	24481	1	30	14	15	9242	11998	0	19	4.25	4.91	0.66	0.07	1
1248921_1248754_-_SEN1163		1248921	1248754		-	-	SEN1163	phage membrane protein	9	8	7162	6810	2	41	9	11	6365	9504	2	47	5.55	5.36	-0.2	0.86	1
1249229_1249720_+_SEN1164		1249229	1249720		+	-	SEN1164	phage terminase small subunit	6	3	4701	3215	0	8	10	10	7203	8589	0	16	4	3	-1	0.06	1
125078_123468_-_SEN0108		125078	123468		-	thiP	SEN0108	thiamine transporter membrane protein	125	138	91466	115268	3	64	148	125	98002	99986	3	61	5.93	6	0.07	0.18	1
1252622_1252422_-_SEN1170		1252622	1252422		-	pagK	SEN1170	phage encoded PagK	3	6	2566	5265	0	19	6	6	4498	4998	1	23	4.52	4.25	-0.28	0.68	1
1255072_1254452_-_SEN1172	1255072	1255072	1254452	1254452	-	-	SEN1172	hypothetical protein	86	85	63599	71730	5	108	177	146	116763	116330	9	187	7.55	6.75	-0.79	0.02	0.13
1255234_1255076_-_SEN1173	1255286	1255234	1255076	1255073	-	-	SEN1173	inner membrane protein	34	35	24964	29885	8	172	50	46	33067	37097	10	220	7.78	7.43	-0.36	0.57	1
1256281_1255367_-_SEN1174	1256284	1256281	1255367	1255367	-	pagO	SEN1174	inner membrane protein PagO	322	353	235858	295091	14	290	416	417	274680	332892	16	332	8.38	8.18	-0.2	0.34	0.97
1257943_1257584_-_SEN1174A		1257943	1257584		-	-	SEN1174A	hypothetical protein	83	79	61093	66260	8	176	102	75	67756	60385	8	177	7.47	7.46	-0.01	0.38	1
1258067_1259227_+_SEN1176		1258067	1259227		+	-	SEN1176	transposase	133	143	97764	119547	4	93	208	113	137628	90365	4	98	6.61	6.54	-0.08	0.35	0.99
125920_125054_-_SEN0109		125920	125054		-	tbpA	SEN0109	thiamine-binding periplasmic protein	27	40	20146	33476	1	30	28	31	18981	25003	1	25	4.64	4.91	0.26	0.25	1
1259560_1259420_-_SEN1177	1259725	1259560	1259420	1259357	-	-	SEN1177	hypothetical protein	192	115	140765	96128	41	840	134	111	88435	88767	30	628	9.29	9.71	0.42	0	0.04
1259995_1259726_-_SEN1178	1260203	1259995	1259726	1259726	-	-	SEN1178	hypothetical protein	220	184	161675	153862	28	584	216	169	142479	135173	25	514	9.01	9.19	0.18	0.03	0.17
1260368_1260787_+_SEN1179		1260368	1260787		+	-	SEN1179	acetyltransferase	49	47	36480	39545	4	90	90	59	59566	47720	6	127	6.99	6.49	-0.5	0.38	1
1261636_1261160_-_SEN1180	1261945	1261636	1261160	1260352	-	-	SEN1180	hypothetical protein	421	381	308060	318269	31	656	452	326	298195	259828	29	584	9.19	9.36	0.17	0.02	0.1
1262361_1261966_-_SEN1181		1262361	1261966		-	-	SEN1181	hypothetical protein	56	55	41218	46029	5	110	67	50	44693	40206	5	107	6.74	6.78	0.04	0.34	0.98
1263045_1263767_+_SEN1182	1263045	1263045	1263767		+	sopE2	SEN1182	invasion-associated secreted effector protein (sopE2)	258	179	188997	149736	11	234	208	148	137387	118255	8	176	7.46	7.87	0.41	0	0.02
1264052_1264216_+_SEN1183	1264052	1264052	1264216		+	-	SEN1183	hypothetical protein	47	38	34568	32060	9	201	41	30	27078	23984	7	154	7.27	7.65	0.38	0.11	0.42
1264440_1265090_+_SEN1184	1264440	1264440	1265090		+	pphA	SEN1184	serine/threonine protein phosphatase 1	196	165	143437	138201	10	216	149	103	98516	82511	6	139	7.12	7.75	0.64	0	0
1265300_1265109_-_SEN1185		1265300	1265109		-	yebW	SEN1185	hypothetical protein	9	22	6778	19154	3	67	22	16	15121	12926	3	73	6.19	6.07	-0.12	0.97	1
1265650_1265411_-_SEN1186		1265650	1265411		-	-	SEN1186	hypothetical protein	29	19	21419	16278	3	78	21	25	14427	20148	3	72	6.17	6.29	0.12	0.52	1
1267204_1265765_-_SEN1187		1267204	1265765		-	yebU	SEN1187	rRNA (cytosine-C(5)-)-methyltransferase RsmF	151	121	111043	101764	3	73	136	136	89815	109077	3	69	6.11	6.19	0.08	0.13	0.48
1269921_1267282_-_SEN1188		1269921	1267282		-	-	SEN1188	hypothetical protein	282	308	206726	257618	4	87	307	251	202860	200500	3	76	6.25	6.44	0.2	0.01	0.08
1271167_1269884_-_SEN1189		1271167	1269884		-	yebS	SEN1189	hypothetical protein	164	127	120041	106613	4	88	183	121	120792	96660	4	84	6.39	6.46	0.07	0.15	0.53
1271209_1271793_+_SEN1190		1271209	1271793		+	yebR	SEN1190	hypothetical protein	95	71	69537	59735	5	110	90	100	59846	79898	5	119	6.89	6.78	-0.11	0.61	1
1271891_1272577_+_SEN1191		1271891	1272577		+	proQ	SEN1191	solute/DNA competence effector	42	44	31335	37352	2	49	43	49	28424	39466	2	49	5.61	5.61	0	0.53	1
1272597_1274645_+_SEN1192		1272597	1274645		+	prc	SEN1192	carboxy-terminal protease	327	226	239573	189397	5	104	265	205	175105	163446	4	82	6.36	6.7	0.34	0	0.02
1274839_1275720_+_SEN1193		1274839	1275720		+	-	SEN1193	heat shock protein HtpX	29	28	21407	24214	1	25	32	16	21220	13461	0	19	4.25	4.64	0.4	0.17	1
1277141_1275768_-_SEN1194	1278142	1277141	1275768	1275768	-	-	SEN1194	membrane transport protein	1852	2385	1355551	1992591	58	1218	6903	5358	4548858	4269511	158	3209	11.65	10.25	-1.4	0.02	0.1
1277317_1278108_+_SEN1195		1277317	1278108		+	kdgR	SEN1195	transcriptional regulator KdgR	30	25	21997	20909	1	27	25	19	16587	15481	0	20	4.32	4.75	0.43	0.16	1
1278559_1278320_-_SEN1196	1280806	1278559	1278320	1278185	-	-	SEN1196	hypothetical protein	396	457	290432	381850	67	1400	832	774	548578	616827	118	2427	11.24	10.45	-0.79	0.09	0.36
1278717_1278860_+_SEN1197	1278717	1278717	1278860	1278928	+	yobG	SEN1197	hypothetical protein	30	29	22163	24410	7	161	56	46	37004	36823	12	256	8	7.33	-0.67	0.13	0.47
127873_126215_-_SEN0110		127873	126215		-	yabN	SEN0110	transcriptional regulator SgrR	356	256	260697	213978	6	143	249	208	164251	166119	4	99	6.63	7.16	0.53	0	0
1278931_1279218_+_SEN1198	1278931	1278931	1279218	1279305	+	-	SEN1198	hypothetical protein	220	158	161186	132382	24	509	385	223	254119	178096	37	750	9.55	8.99	-0.56	0.3	0.9
1279867_1280010_+_SEN1199		1279867	1280010		+	yobF	SEN1199	hypothetical protein	34	37	24924	31279	9	195	38	29	25481	23475	8	169	7.4	7.61	0.21	0.34	0.98
1280023_1280232_+_SEN1200		1280023	1280232		+	cspC	SEN1200	cold shock-like protein CspC	45	41	33142	34847	7	161	45	35	30035	28351	6	139	7.12	7.33	0.21	0.25	0.77
1280452_1282197_+_SEN1201	1280452	1280452	1282197	1282197	+	-	SEN1201	penicillin-binding protein	503	478	368600	399897	10	220	343	328	226564	261996	6	139	7.12	7.78	0.66	0	0
128147_127821_-_SEN0110A	128157	128147	127821		-	-	SEN0110A	hypothetical protein	38784	19794	28375892	16530426	3377	68664	14171	11880	9337935	9465858	1413	28751	14.81	16.07	1.26	0	0
1282263_1283072_+_SEN1202	1282263	1282263	1283072	1283096	+	rrmA	SEN1202	23S rRNA methyltransferase A	218	181	160087	151531	9	192	251	219	165538	174992	10	210	7.71	7.58	-0.13	0.42	1
1283689_1283069_-_SEN1203		1283689	1283069		-	yebN	SEN1203	hypothetical protein	54	48	40179	40791	3	65	79	57	52311	46166	3	79	6.3	6.02	-0.28	0.92	1
1284503_1284045_-_SEN1204	1284503	1284503	1284045	1284045	-	-	SEN1204	hypothetical protein	63	71	46699	59771	5	115	198	160	130666	127837	13	281	8.13	6.85	-1.29	0	0
1285422_1284562_-_SEN1205		1285422	1284562		-	manZ	SEN1205	PTS system mannose-specific transporter subunit IID	33	45	24524	38116	1	36	87	66	57952	52984	3	64	6	5.17	-0.83	0.04	1
128575_128249_-_SEN0110B	128678	128575	128249	128201	-	-	SEN0110B	hypothetical protein	483	300	353429	251147	45	924	449	295	296094	235469	40	812	9.67	9.85	0.19	0.01	0.08
1286226_1285426_-_SEN1206		1286226	1285426		-	manY	SEN1206	phosphotransferase enzyme II, C component	22	16	16694	14152	0	19	45	35	30149	28029	1	36	5.17	4.25	-0.92	0.03	1
1287247_1286279_-_SEN1207		1287247	1286279		-	manX	SEN1207	PTS system mannose-specific transporter subunit IIAB	114	100	83992	83878	4	86	94	98	62361	78849	3	72	6.17	6.43	0.26	0.04	0.2
1287720_1289279_+_SEN1209		1287720	1289279		+	yoaE	SEN1209	hypothetical protein	133	104	97728	87214	2	59	119	104	79062	83051	2	51	5.67	5.88	0.21	0.07	1
1290902_1289301_-_SEN1210		1290902	1289301		-	-	SEN1210	hypothetical protein	238	205	174336	171722	5	108	222	171	146860	136923	4	88	6.46	6.75	0.3	0.01	0.06
1292404_1291040_-_SEN1211		1292404	1291040		-	sdaA	SEN1211	L-serine deaminase 1	183	131	134180	109601	4	89	175	95	115328	75767	3	69	6.11	6.48	0.37	0.01	0.07
1293246_1292668_-_SEN1212		1293246	1292668		-	yeaB	SEN1212	hypothetical protein	64	34	46970	29206	3	65	59	51	39163	41016	3	69	6.11	6.02	-0.09	0.64	1
129348_128743_-_SEN0111	129348	129348	128743	128726	-	leuD	SEN0111	isopropylmalate isomerase small subunit	241	164	176417	137705	12	259	182	135	120182	107780	9	188	7.55	8.02	0.46	0	0.01
1294614_1293250_-_SEN1213		1294614	1293250		-	pabB	SEN1213	para-aminobenzoate synthase component I	52	35	38227	29912	1	24	53	39	35299	31507	1	24	4.58	4.58	0	0.51	1
1294695_1294874_+_SEN1214	1294695	1294695	1294874	1295238	+	yoaH	SEN1214	hypothetical protein	97	70	71130	58708	17	360	69	57	45818	45822	12	254	7.99	8.49	0.5	0	0.04
1295224_1294880_-_SEN1215	1295224	1295224	1294880	1294687	-	yoaB	SEN1215	hypothetical protein	665	421	487024	352143	59	1216	474	333	312578	265962	41	838	9.71	10.25	0.54	0	0
1295355_1297265_+_SEN1216		1295355	1297265		+	yoaA	SEN1216	ATP-dependent helicase	34	18	25122	15170	0	10	36	32	23749	25739	0	12	3.58	3.32	-0.26	0.66	1
1297323_1298018_+_SEN1217		1297323	1298018		+	yeaZ	SEN1217	hypothetical protein	2	5	2130	4215	0	4	4	0	2680	631	0	2	1	2	1	0.06	1
1298090_1298671_+_SEN1218		1298090	1298671		+	slp	SEN1218	lipoprotein	16	10	12061	8699	0	17	26	27	17691	22007	1	34	5.09	4.09	-1	0.04	1
1298876_1300561_+_SEN1219		1298876	1300561		+	fadD	SEN1219	long-chain-fatty-acid--CoA ligase	115	107	84639	89670	2	51	196	213	129645	170416	4	88	6.46	5.67	-0.79	0.03	0.16
1300634_1301761_+_SEN1220		1300634	1301761		+	rnd	SEN1220	ribonuclease D	34	24	25158	20217	0	20	42	27	27851	22003	1	22	4.46	4.32	-0.14	0.98	1
1302149_1301883_-_SEN1221		1302149	1301883		-	minE	SEN1221	cell division topological specificity factor MinE	22	17	16193	14737	2	57	13	15	9138	12503	1	40	5.32	5.83	0.51	0.14	1
1302965_1302153_-_SEN1222		1302965	1302153		-	minD	SEN1222	cell division inhibitor MinD	110	87	80900	73267	4	94	110	66	72966	52714	3	77	6.27	6.55	0.29	0.03	0.17
1303696_1302989_-_SEN1223		1303696	1302989		-	minC	SEN1223	septum formation inhibitor	123	133	90666	111106	6	142	142	114	94083	90874	6	130	7.02	7.15	0.13	0.12	0.45
1303783_1304115_+_SEN1224		1303783	1304115		+	ycgL	SEN1224	hypothetical protein	19	18	14014	15532	2	44	59	41	39125	33257	5	108	6.75	5.46	-1.3	0	0.01
1304165_1304824_+_SEN1225		1304165	1304824		+	ycgM	SEN1225	hypothetical protein	55	46	40417	39201	2	60	63	32	42047	25900	2	51	5.67	5.91	0.23	0.18	1
1304902_1305363_+_SEN1226		1304902	1305363		+	ycgN	SEN1226	hypothetical protein	80	42	58543	35700	5	101	58	35	38804	28320	3	72	6.17	6.66	0.49	0.02	0.12
1305715_1305852_+_SEN1227		1305715	1305852		+	-	SEN1227	hypothetical protein	22	19	16189	16010	5	116	16	5	11143	4484	2	56	5.81	6.86	1.05	0	0.04
1306044_1306217_+_SEN1228		1306044	1306217		+	-	SEN1228	hypothetical protein	15	9	11196	8096	2	55	4	15	3032	12347	2	44	5.46	5.78	0.32	0.36	1
1306630_1306289_-_SEN1229	1306630	1306630	1306289	1305929	-	-	SEN1229	hypothetical protein	346	272	253745	227313	34	703	327	230	215566	183752	28	583	9.19	9.46	0.27	0.01	0.04
1307269_1306739_-_SEN1230	1307269	1307269	1306739	1306701	-	dsbB	SEN1230	disulfide bond formation protein B	310	271	227086	226531	20	427	213	223	140909	178353	14	300	8.23	8.74	0.51	0	0
130759_129359_-_SEN0112		130759	129359		-	leuC	SEN0112	isopropylmalate isomerase large subunit	94	71	68943	59382	2	45	97	80	64258	63790	2	45	5.49	5.49	0	0.36	1
1308955_1307411_-_SEN1231	1309083	1308955	1307411	1307384	-	nhaB	SEN1231	sodium/proton antiporter	468	447	342499	373678	11	231	445	362	293320	288445	9	188	7.55	7.85	0.3	0	0.03
1309175_1309894_+_SEN1232		1309175	1309894		+	fadR	SEN1232	fatty acid metabolism regulator	158	125	116257	105091	7	153	94	70	62278	55936	4	82	6.36	7.26	0.9	0	0
1311467_1309941_-_SEN1233	1311467	1311467	1309941	1309159	-	ycgB	SEN1233	SpoVR family protein	627	522	459258	436606	14	293	511	401	336848	320131	10	215	7.75	8.19	0.45	0	0
1311796_1313094_+_SEN1234		1311796	1313094		+	dadA	SEN1234	D-amino acid dehydrogenase small subunit	25	12	18489	10155	0	11	24	11	15955	8999	0	9	3.17	3.46	0.29	0.46	1
1313108_1314178_+_SEN1235		1313108	1314178		+	dadX	SEN1235	alanine racemase	82	56	60022	47222	2	50	92	82	61074	66093	2	59	5.88	5.64	-0.24	0.98	1
1315974_1314241_-_SEN1236		1315974	1314241		-	ycgO	SEN1236	potassium/proton antiporter	100	73	73766	61262	1	38	102	100	67284	79973	2	42	5.39	5.25	-0.14	0.63	1
1316985_1316071_-_SEN1237		1316985	1316071		-	ldcA	SEN1237	L,D-carboxypeptidase A	89	67	65657	56225	3	66	83	61	54767	49370	2	56	5.81	6.04	0.24	0.07	1
1317156_1317767_+_SEN1238	1317156	1317156	1317767	1317767	+	emtA	SEN1238	membrane-bound lytic murein transglycosylase E	114	88	83766	73727	6	128	239	150	158031	119861	11	227	7.83	7	-0.83	0.01	0.09
1318515_1317781_-_SEN1239		1318515	1317781		-	ycgR	SEN1239	hypothetical protein	60	43	44520	35986	2	54	76	57	50282	45474	3	65	6.02	5.75	-0.27	1	1
131853_130762_-_SEN0113		131853	130762		-	leuB	SEN0113	3-isopropylmalate dehydrogenase	79	76	58413	63652	2	55	96	66	63365	52583	2	53	5.73	5.78	0.05	0.23	1
1318684_1318938_+_SEN1240		1318684	1318938		+	ymgE	SEN1240	hypothetical protein	17	6	12741	5408	1	35	8	12	5609	9861	1	30	4.91	5.13	0.22	0.49	1
1320713_1319001_-_SEN1241		1320713	1319001		-	treA	SEN1241	trehalase	126	64	92275	54130	2	42	93	72	61702	58117	1	34	5.09	5.39	0.3	0.04	1
1322252_1320927_-_SEN1242		1322252	1320927		-	-	SEN1242	glutamate dehydrogenase	119	90	87408	75647	2	61	109	96	71893	77186	2	56	5.81	5.93	0.12	0.12	1
1323834_1322698_-_SEN1244		1323834	1322698		-	-	SEN1244	cytochrome oxidase subunit II	146	108	107534	90969	4	87	158	104	104312	83251	4	82	6.36	6.44	0.09	0.17	0.58
1325390_1323846_-_SEN1245		1325390	1323846		-	-	SEN1245	cytochrome bd-II oxidase subunit I	107	77	78301	64607	2	46	202	148	133178	118272	4	81	6.34	5.52	-0.82	0.01	0.09
1326313_1325465_-_SEN1246		1326313	1325465		-	hyaF	SEN1246	hydrogenase-1 operon protein HyaF	21	5	16087	4532	0	12	13	16	8869	13461	0	13	3.7	3.58	-0.12	1	1
1326714_1326310_-_SEN1247		1326714	1326310		-	hyaE	SEN1247	hydrogenase-1 operon protein HyaE	2	3	1802	3175	0	6	4	4	2780	3652	0	7	2.81	2.58	-0.22	0.46	1
1327300_1326704_-_SEN1248		1327300	1326704		-	hyaD	SEN1248	hydrogenase 1 maturation protease	4	3	3245	2634	0	4	2	3	1335	2512	0	3	1.58	2	0.42	0.28	1
1328028_1327297_-_SEN1249		1328028	1327297		-	-	SEN1249	hydrogenase 1 b-type cytochrome subunit	44	18	32814	15161	1	32	33	20	22296	16713	1	26	4.7	5	0.3	0.26	1
1329840_1328047_-_SEN1250		1329840	1328047		-	-	SEN1250	hydrogenase 1 large subunit	54	42	39585	35347	1	20	70	45	46577	36274	1	23	4.52	4.32	-0.2	0.8	1
1330955_1329837_-_SEN1251		1330955	1329837		-	-	SEN1251	hydrogenase-1 small subunit	8	19	6261	16045	0	9	31	22	21034	18302	0	17	4.09	3.17	-0.92	0.09	1
1332322_1331870_-_SEN1253		1332322	1331870		-	-	SEN1253	hypothetical protein	90	81	65928	67702	7	147	93	79	61885	62950	6	137	7.1	7.2	0.1	0.19	0.64
1333047_1332361_-_SEN1254		1333047	1332361		-	-	SEN1254	hypothetical protein	151	115	110800	96467	7	150	141	140	93327	111580	7	149	7.22	7.23	0.01	0.23	0.73
133424_131853_-_SEN0114		133424	131853		-	leuA	SEN0114	2-isopropylmalate synthase	103	85	75463	71137	2	46	80	69	52863	55487	1	34	5.09	5.52	0.44	0.01	1
1334831_1333740_-_SEN1255	1334947	1334831	1333740	1333284	-	ychF	SEN1255	GTP-dependent nucleic acid-binding protein EngD	973	805	712316	672976	30	634	709	635	467432	506360	21	445	8.8	9.31	0.51	0	0.01
1335532_1334948_-_SEN1256	1335532	1335532	1334948	1334948	-	pth	SEN1256	peptidyl-tRNA hydrolase	481	349	351966	291604	26	550	325	219	214665	174787	16	332	8.38	9.1	0.73	0	0
1335808_1336086_+_SEN1257		1335808	1336086		+	ychH	SEN1257	hypothetical protein	6	3	5004	2813	0	14	5	10	3639	8002	0	20	4.32	3.81	-0.51	0.34	1
133598_133512_-_SEN0115		133598	133512		-	leuL	SEN0115	leu operon leader peptide	1	3	836	2675	0	20	1	4	783	3199	1	22	4.46	4.32	-0.14	0.77	1
13360_14499_+_SEN0012		13360	14499		+	dnaJ	SEN0012	chaperone protein DnaJ	7	4	5784	4032	0	4	6	10	4136	8507	0	5	2.32	2	-0.32	0.6	1
1337792_1336131_-_SEN1258	1337792	1337792	1336131	1335775	-	ychM	SEN1258	sulfate transporter YchM	204	234	149512	196003	5	103	518	480	341554	383164	10	218	7.77	6.69	-1.08	0	0.01
1338888_1337941_-_SEN1259		1338888	1337941		-	prsA	SEN1259	ribose-phosphate pyrophosphokinase	120	113	88103	94765	4	96	178	168	117922	134498	6	133	7.06	6.58	-0.47	0.46	1
1340005_1339154_-_SEN1260		1340005	1339154		-	ipk	SEN1260	4-diphosphocytidyl-2-C-methyl-D-erythritol kinase	28	33	20748	28170	1	28	34	46	22431	37306	1	35	5.13	4.81	-0.32	0.67	1
1340625_1340002_-_SEN1261		1340625	1340002		-	lolB	SEN1261	outer membrane lipoprotein LolB	134	90	98282	75754	6	139	145	105	96118	83847	7	144	7.17	7.12	-0.05	0.46	1
1340939_1342195_+_SEN1262		1340939	1342195		+	hemA	SEN1262	glutamyl-tRNA reductase	49	26	36149	22146	1	23	29	29	19267	23784	0	17	4.09	4.52	0.44	0.1	1
1342236_1343318_+_SEN1263		1342236	1343318		+	prfA	SEN1263	peptide chain release factor 1	12	19	9507	16197	0	11	14	19	9508	15507	0	11	3.46	3.46	0	0.71	1
134255_135199_+_SEN0116		134255	135199		+	leuO	SEN0116	leucine transcriptional activator	25	19	18844	16121	0	18	60	53	40184	42322	2	43	5.43	4.17	-1.26	0	1
1343318_1344151_+_SEN1264		1343318	1344151		+	hemK	SEN1264	N5-glutamine S-adenosyl-L-methionine-dependent methyltransferase	24	32	17696	26973	1	26	15	16	9928	13522	0	14	3.81	4.7	0.89	0.01	1
1344148_1344537_+_SEN1265		1344148	1344537		+	sirC	SEN1265	transcriptional regulator	38	37	27891	31006	3	75	33	30	22345	24406	2	59	5.88	6.23	0.35	0.18	0.6
1344541_1345350_+_SEN1266		1344541	1345350		+	ychA	SEN1266	transcriptional regulator	153	110	112555	91907	6	126	115	79	75798	63041	4	85	6.41	6.98	0.57	0	0.01
1345388_1346242_+_SEN1267		1345388	1346242		+	kdsA	SEN1267	2-dehydro-3-deoxyphosphooctonate aldolase	83	86	61012	72257	3	77	85	61	56306	49222	3	61	5.93	6.27	0.34	0.02	0.13
1347396_1346296_-_SEN1268		1347396	1346296		-	chaA	SEN1268	calcium/sodium:proton antiporter	107	114	78847	96011	3	79	179	115	117970	91797	4	95	6.57	6.3	-0.27	0.98	1
1347663_1347893_+_SEN1269	1347598	1347663	1347893	1347893	+	chaB	SEN1269	cation transport regulator	125	115	91749	96315	19	407	111	89	73366	71635	15	313	8.29	8.67	0.38	0.01	0.05
1348326_1347973_-_SEN1270		1348326	1347973		-	ychN	SEN1270	hypothetical protein	38	53	28105	44975	4	103	51	48	33771	38251	4	101	6.66	6.69	0.03	0.49	1
1348503_1349927_+_SEN1271		1348503	1349927		+	ychP	SEN1271	hypothetical protein	295	342	215946	285829	8	176	237	172	156403	137241	5	103	6.69	7.46	0.77	0	0
1350578_1349928_-_SEN1272		1350578	1349928		-	narL	SEN1272	transcriptional regulator NarL	154	158	112874	132082	9	188	139	105	92109	84204	6	135	7.08	7.55	0.48	0	0.02
1352367_1350571_-_SEN1273		1352367	1350571		-	narX	SEN1273	nitrate/nitrite sensor protein NarX	319	299	233974	250098	6	134	269	203	177389	162079	4	94	6.55	7.07	0.51	0	0
1352708_1354105_+_SEN1274		1352708	1354105		+	narK	SEN1274	nitrite extrusion protein	84	58	62023	49039	1	39	62	36	41347	29017	1	25	4.64	5.29	0.64	0	1
1354493_1358236_+_SEN1275		1354493	1358236		+	narG	SEN1275	respiratory nitrate reductase 1 subunit alpha	460	334	336674	279180	4	82	348	262	229924	209390	2	58	5.86	6.36	0.5	0	0
135584_137245_+_SEN0117		135584	137245		+	ilvI	SEN0117	acetolactate synthase 3 catalytic subunit	149	118	109268	99124	3	62	101	97	66928	77343	2	43	5.43	5.95	0.53	0	1
1358233_1359771_+_SEN1276		1358233	1359771		+	narH	SEN1276	respiratory nitrate reductase 1 subunit beta	10	4	7352	3782	0	3	17	10	11743	8206	0	6	2.58	1.58	-1	0.11	1
1359768_1360478_+_SEN1277		1359768	1360478		+	narJ	SEN1277	respiratory nitrate reductase 1 subunit delta	16	13	11738	10892	0	15	28	11	18695	8907	0	19	4.25	3.91	-0.34	0.71	1
1360478_1361155_+_SEN1278		1360478	1361155		+	narI	SEN1278	respiratory nitrate reductase 1 subunit gamma	24	28	17939	23986	1	30	64	43	42579	34659	2	56	5.81	4.91	-0.9	0.03	1
1361451_1362926_+_SEN1279		1361451	1362926		+	-	SEN1279	hypothetical protein	165	113	121330	94931	3	73	191	179	126016	142622	4	91	6.51	6.19	-0.32	0.99	1
1365115_1364273_-_SEN1280		1365115	1364273		-	purU	SEN1280	formyltetrahydrofolate deformylase	112	85	82602	71793	4	91	147	123	96936	98776	5	116	6.86	6.51	-0.35	0.62	1
1365624_1365166_-_SEN1281	1366113	1365624	1365166	1365166	-	ychJ	SEN1281	hypothetical protein	283	226	207474	189268	21	432	205	157	135520	125416	14	284	8.15	8.75	0.61	0	0
1365735_1366640_+_SEN1282		1365735	1366640		+	ychK	SEN1282	hypothetical protein	54	32	40062	27009	1	37	48	36	31756	28899	1	33	5.04	5.21	0.17	0.34	1
1366731_1367744_+_SEN1283		1366731	1367744		+	hnr	SEN1283	response regulator of RpoS	95	76	70160	64031	3	66	111	78	73714	62667	3	67	6.07	6.04	-0.02	0.39	1
1367947_1368855_+_SEN1284	1367947	1367947	1368855	1368855	+	galU	SEN1284	UTP--glucose-1-phosphate uridylyltransferase subunit GalU	238	162	174671	135575	8	170	185	152	122286	121463	6	134	7.07	7.41	0.34	0.01	0.04
1369400_1368987_-_SEN1285		1369400	1368987		-	hns	SEN1285	global DNA-binding transcriptional dual regulator H-NS	17	4	12769	3447	0	19	19	12	12640	10096	1	27	4.75	4.25	-0.51	0.42	1
1370063_1370680_+_SEN1286		1370063	1370680		+	tdk	SEN1286	thymidine kinase	63	66	46659	55367	3	82	90	71	59939	56924	4	94	6.55	6.36	-0.2	0.81	1
137248_137739_+_SEN0118		137248	137739		+	ilvH	SEN0118	acetolactate synthase 3 regulatory subunit	21	15	16063	13107	1	29	32	24	21544	19321	2	41	5.36	4.86	-0.5	0.38	1
1373555_1370877_-_SEN1287		1373555	1370877		-	adhE	SEN1287	bifunctional acetaldehyde-CoA/alcohol dehydrogenase	528	475	386305	397405	7	146	595	439	392106	349919	6	138	7.11	7.19	0.08	0.11	0.41
1374032_1374679_+_SEN1288		1374032	1374679		+	ychE	SEN1288	hypothetical protein	121	88	88835	73593	6	125	95	71	63085	57351	4	92	6.52	6.97	0.44	0.01	0.05
1375443_1377074_+_SEN1289	1375443	1375443	1377074	1377074	+	oppA	SEN1289	periplasmic oligopeptide-binding protein OppA	385	295	282101	246869	7	162	428	346	282098	276407	8	171	7.42	7.34	-0.08	0.17	0.59
1377196_1378116_+_SEN1290		1377196	1378116		+	oppB	SEN1290	oligopeptide transporter permease	67	72	49747	60441	2	59	98	64	64589	51038	3	62	5.95	5.88	-0.07	0.49	1
1378131_1379039_+_SEN1291		1378131	1379039		+	oppC	SEN1291	oligopeptide transport system permease OppC	43	23	31998	19498	1	28	54	49	35944	39575	2	41	5.36	4.81	-0.55	0.24	1
1379051_1380058_+_SEN1292		1379051	1380058		+	oppD	SEN1292	oligopeptide transporter ATP-binding protein	45	35	33610	29733	1	31	66	54	44073	43214	2	43	5.43	4.95	-0.47	0.44	1
1380055_1381059_+_SEN1293		1380055	1381059	1381059	+	oppF	SEN1293	oligopeptide transport ATP-binding protein OppF	765	508	560297	424499	23	489	2023	1786	1333674	1423566	67	1371	10.42	8.93	-1.49	0	0
138023_139027_+_SEN0119		138023	139027		+	fruR	SEN0119	DNA-binding transcriptional regulator FruR	16	19	12219	15978	0	14	41	17	27192	14031	1	20	4.32	3.81	-0.51	0.31	1
1381161_1381943_+_SEN1294	1381097	1381161	1381943	1382332	+	-	SEN1294	ion transport protein	440	410	322276	342546	20	424	504	420	332381	335308	20	426	8.73	8.73	-0.01	0.1	0.4
1383814_1382354_-_SEN1295		1383814	1382354		-	cls	SEN1295	cardiolipin synthetase	137	115	100905	96824	3	67	251	232	165531	184966	5	119	6.89	6.07	-0.83	0.03	0.14
1384470_1384174_-_SEN1296	1384549	1384470	1384174	1383942	-	yciI	SEN1296	YciI-like protein	1272	933	930773	779983	140	2880	1046	828	689429	660472	112	2272	11.15	11.49	0.34	0.01	0.05
1384694_1385422_+_SEN1297	1384694	1384694	1385422		+	tonB	SEN1297	transporter	149	151	109535	126585	7	161	203	126	134023	100962	8	161	7.33	7.33	0	0.21	0.68
1385882_1385481_-_SEN1298		1385882	1385481	1385481	-	yciA	SEN1298	acyl-CoA thioester hydrolase	128	98	94264	82033	10	219	109	85	72355	67800	8	174	7.44	7.77	0.33	0.01	0.09
1386582_1386043_-_SEN1299		1386582	1386043	1386043	-	yciB	SEN1299	intracellular septation protein A	122	126	89837	105725	8	181	122	114	80469	90935	7	158	7.3	7.5	0.2	0.07	0.29
1387382_1386639_-_SEN1300	1387382	1387382	1386639	1386639	-	yciC	SEN1300	hypothetical protein	250	215	182986	179640	11	243	238	202	156972	161369	10	213	7.73	7.92	0.19	0.02	0.12
1387812_1387408_-_SEN1301	1387952	1387812	1387408	1387408	-	-	SEN1301	hypothetical protein	171	149	125328	125214	15	309	195	154	128644	123279	15	311	8.28	8.27	-0.01	0.23	0.73
1388150_1388788_+_SEN1302		1388150	1388788		+	ompW	SEN1302	outer membrane protein W	11	11	8407	9244	0	13	9	11	6240	8790	0	11	3.46	3.7	0.24	0.49	1
1389748_1388870_-_SEN1303	1389748	1389748	1388870	1388823	-	-	SEN1303	hypothetical protein	205	175	150499	146610	8	169	800	610	527264	486211	28	576	9.17	7.4	-1.77	0	0
1390274_1389768_-_SEN1304	1390286	1390274	1389768	1389749	-	yciE	SEN1304	hypothetical protein	48	45	35126	38268	3	72	176	133	116359	106230	10	219	7.77	6.17	-1.6	0	0
1390851_1390348_-_SEN1305	1390867	1390851	1390348	1390348	-	yciF	SEN1305	hypothetical protein	54	30	39552	25741	3	64	160	139	105909	111101	10	215	7.75	6	-1.75	0	0
1391123_1390941_-_SEN1306	1391181	1391123	1390941	1390941	-	yciG	SEN1306	hypothetical protein	48	35	35433	29778	8	178	129	110	85575	88105	23	474	8.89	7.48	-1.41	0	0
1392409_1391603_-_SEN1307		1392409	1391603		-	trpA	SEN1307	tryptophan synthase subunit alpha	86	74	63515	62147	3	77	163	128	108034	102411	6	130	7.02	6.27	-0.76	0.03	0.17
1393602_1392409_-_SEN1308		1393602	1392409		-	trpB	SEN1308	tryptophan synthase subunit beta	85	84	62350	70962	2	55	146	135	96505	107971	4	85	6.41	5.78	-0.63	0.11	0.43
1394970_1393612_-_SEN1309		1394970	1393612		-	trpC	SEN1309	bifunctional indole-3-glycerol phosphate synthase/phosphoribosylanthranilate isomerase	20	17	14640	15027	0	10	24	26	16369	21115	0	13	3.7	3.32	-0.38	0.62	1
139633_140091_+_SEN0120		139633	140091		+	yabB	SEN0120	cell division protein MraZ	17	8	12761	6689	1	21	12	11	8090	8851	0	18	4.17	4.39	0.22	0.52	1
1396569_1394974_-_SEN1310		1396569	1394974		-	trpD	SEN1310	bifunctional glutamine amidotransferase/anthranilate phosphoribosyltransferase	56	42	41371	35762	1	24	74	51	49037	40733	1	28	4.81	4.58	-0.22	0.94	1
1398131_1396569_-_SEN1311		1398131	1396569		-	trpE	SEN1311	anthranilate synthase component I	26	24	19054	20087	0	12	65	34	43238	27389	1	22	4.46	3.58	-0.87	0.04	1
1398392_1399273_+_SEN1312		1398392	1399273		+	trpH	SEN1312	hypothetical protein	107	102	78608	85570	4	93	119	94	79000	75636	4	87	6.44	6.54	0.1	0.18	0.59
1399281_1399901_+_SEN1313		1399281	1399901		+	yciO	SEN1313	hypothetical protein	60	54	44278	45802	3	72	92	83	60815	66232	5	102	6.67	6.17	-0.5	0.37	1
1400002_1400877_+_SEN1314		1400002	1400877		+	yciL	SEN1314	23S rRNA pseudouridylate synthase B	16	13	12227	11450	0	13	7	5	4992	4122	0	5	2.32	3.7	1.38	0	1
140093_141034_+_SEN0121		140093	141034		+	mraW	SEN0121	S-adenosyl-methyltransferase MraW	6	11	4822	9735	0	7	14	16	9363	13013	0	11	3.46	2.81	-0.65	0.26	1
1401554_1400964_-_SEN1315		1401554	1400964	1400931	-	btuR	SEN1315	cob(I)yrinic acid a,c-diamide adenosyltransferase	119	114	87788	95395	7	154	176	138	116190	110483	9	191	7.58	7.27	-0.31	0.91	1
1402312_1401551_-_SEN1316		1402312	1401551		-	yciK	SEN1316	short chain dehydrogenase	83	69	61118	57788	3	78	65	75	42844	60289	3	67	6.07	6.29	0.22	0.09	0.35
1402550_1403596_+_SEN1317		1402550	1403596		+	sohB	SEN1317	periplasmic protease	106	60	77666	50571	3	61	118	117	78172	93809	3	82	6.36	5.93	-0.43	0.42	1
1403889_1403638_-_SEN1318	1403937	1403889	1403638	1403121	-	yciN	SEN1318	hypothetical protein	124	104	90763	86959	17	352	90	55	59756	44503	10	206	7.69	8.46	0.77	0	0
1404292_1406889_+_SEN1319		1404292	1406889		+	topA	SEN1319	DNA topoisomerase I	79	71	58163	59400	1	22	58	52	38822	41464	0	15	3.91	4.46	0.55	0	1
1407300_1408274_+_SEN1320		1407300	1408274		+	cysB	SEN1320	transcriptional regulator CysB	67	63	49060	53076	2	52	108	87	71793	69450	3	72	6.17	5.7	-0.47	0.45	1
1409251_1411926_+_SEN1321		1409251	1411926		+	acnA	SEN1321	aconitate hydratase	162	167	119010	139563	2	48	187	133	123269	106286	2	42	5.39	5.58	0.19	0.05	1
141031_141396_+_SEN0122		141031	141396		+	ftsL	SEN0122	cell division protein FtsL	19	22	14547	18537	2	45	18	17	11926	14001	1	35	5.13	5.49	0.36	0.27	1
1412572_1411982_-_SEN1322		1412572	1411982		-	ribA	SEN1322	GTP cyclohydrolase II	64	66	47022	55158	4	86	63	72	42161	58082	4	84	6.39	6.43	0.03	0.29	0.85
1412768_1413532_+_SEN1323		1412768	1413532		+	pgpB	SEN1323	phosphatidylglycerophosphatase B	11	12	8719	10722	0	12	16	6	10898	5067	0	10	3.32	3.58	0.26	0.41	1
1413682_1413990_+_SEN1324		1413682	1413990		+	yciS	SEN1324	hypothetical protein	9	2	6924	1848	0	14	12	9	8107	7623	1	25	4.64	3.81	-0.84	0.12	1
1414051_1415166_+_SEN1325		1414051	1415166		+	yciM	SEN1325	tetratricopeptide repeat protein	35	29	26270	24593	1	22	25	21	16977	17453	0	15	3.91	4.46	0.55	0.06	1
141412_143178_+_SEN0123		141412	143178		+	ftsI	SEN0123	penicillin-binding protein 3	123	135	90419	113469	2	57	200	205	132012	163868	4	83	6.38	5.83	-0.54	0.36	1
1415357_1416094_+_SEN1326		1415357	1416094		+	pyrF	SEN1326	Orotidine 5'-phosphate decarboxylase	37	31	27220	26094	1	36	43	29	28499	23270	1	35	5.13	5.17	0.04	0.62	1
1416094_1416420_+_SEN1327		1416094	1416420		+	yciH	SEN1327	translation initiation factor Sui1	6	2	4971	2398	0	11	6	5	4160	3992	0	12	3.58	3.46	-0.13	0.83	1
1417769_1417017_-_SEN1328	1418098	1417769	1417017	1416984	-	yciT	SEN1328	regulatory protein	552	693	404353	579340	31	653	1316	1070	867470	853232	56	1142	10.16	9.35	-0.81	0.09	0.37
1420139_1418157_-_SEN1329	1420139	1420139	1418157	1418102	-	yciR	SEN1329	RNase II stability modulator	417	459	305258	383641	8	173	770	678	507465	540545	12	264	8.04	7.43	-0.61	0.32	0.93
1422335_1420401_-_SEN1330		1422335	1420401		-	rnb	SEN1330	exoribonuclease II	104	106	76619	88527	2	42	174	165	115021	132195	3	63	5.98	5.39	-0.58	0.18	1
1423557_1422424_-_SEN1331		1423557	1422424		-	yciW	SEN1331	hypothetical protein	27	28	20025	23919	0	19	57	49	38097	39631	1	34	5.09	4.25	-0.84	0.04	1
1424545_1423757_-_SEN1332		1424545	1423757		-	fabI	SEN1332	enoyl-(acyl carrier protein) reductase	49	45	35931	38299	2	47	103	84	68132	67238	4	85	6.41	5.55	-0.85	0.02	0.11
1425150_1426523_+_SEN1335		1425150	1426523		+	-	SEN1335	hypothetical protein	5	6	4171	5010	0	3	6	6	4540	5115	0	3	1.58	1.58	0	0.98	1
1426990_1427697_+_SEN1336		1426990	1427697		+	-	SEN1336	hypothetical protein	23	32	17482	27134	1	31	24	30	15828	24254	1	28	4.81	4.95	0.15	0.46	1
1428519_1427713_-_SEN1337	1428519	1428519	1427713		-	sapF	SEN1337	peptide transport system ATP-binding protein SapF	182	194	133796	162683	8	183	132	126	87052	100740	5	116	6.86	7.52	0.66	0	0
1429513_1428521_-_SEN1338		1429513	1428521		-	sapD	SEN1338	peptide transport system ATP-binding protein SapD	94	105	69117	87705	3	78	100	73	66542	58670	3	63	5.98	6.29	0.31	0.02	0.14
1430403_1429513_-_SEN1339		1430403	1429513		-	sapC	SEN1339	peptide transport system permease SapC	72	67	52803	56256	2	61	73	73	48350	58248	2	59	5.88	5.93	0.05	0.28	1
1431184_1430390_-_SEN1340		1431184	1430390		-	sapB	SEN1340	peptide transport system permease SapB	31	39	23044	32922	1	35	26	32	17180	25821	1	27	4.75	5.13	0.37	0.15	1
143165_144652_+_SEN0124		143165	144652		+	murE	SEN0124	UDP-N-acetylmuramoylalanyl-D-glutamate--2,6-diaminopimelate ligase	30	27	22308	23240	0	15	36	17	24280	13905	0	12	3.58	3.91	0.32	0.32	1
1433001_1431352_-_SEN1341		1433001	1431352		-	sapA	SEN1341	peptide transport periplasmic protein SapA	211	132	154982	110825	3	80	188	126	124525	101131	3	68	6.09	6.32	0.23	0.03	0.15
1434093_1433113_-_SEN1342		1434093	1433113		-	pspF	SEN1342	phage shock protein operon transcriptional activator	228	138	167072	115438	7	143	148	130	97809	104057	5	102	6.67	7.16	0.49	0	0.01
1434264_1434926_+_SEN1343		1434264	1434926		+	pspA	SEN1343	phage shock protein PspA	15	10	11439	8891	0	15	5	8	3725	6621	0	7	2.81	3.91	1.1	0.02	1
1434986_1435210_+_SEN1344		1434986	1435210		+	pspB	SEN1344	phage shock protein B	5	1	4175	897	0	11	12	2	8241	1632	1	21	4.39	3.46	-0.93	0.06	1
1435210_1435569_+_SEN1345		1435210	1435569		+	pspC	SEN1345	DNA-binding transcriptional activator PspC	12	17	9276	14429	1	32	21	6	14044	4780	1	26	4.7	5	0.3	0.32	1
1435592_1435810_+_SEN1346		1435592	1435810		+	pspD	SEN1346	peripheral inner membrane phage-shock protein	28	23	20530	19556	4	91	32	24	21655	19800	4	94	6.55	6.51	-0.05	0.83	1
1435886_1436200_+_SEN1347	1435824	1435886	1436200	1436200	+	pspE	SEN1347	thiosulfate:cyanide sulfurtransferase	100	80	73689	67564	10	224	91	73	59970	58213	9	187	7.55	7.81	0.26	0.05	0.24
1436343_1437746_+_SEN1348		1436343	1437746		+	ycjX	SEN1348	ATP-binding protein	68	43	50151	35923	1	30	35	33	23514	26940	0	17	4.09	4.91	0.82	0	1
1437743_1438804_+_SEN1349		1437743	1438804		+	ycjF	SEN1349	hypothetical protein	8	6	6103	5716	0	5	12	9	8162	7514	0	7	2.81	2.32	-0.49	0.52	1
1438952_1440493_+_SEN1350		1438952	1440493		+	tyrR	SEN1350	DNA-binding transcriptional regulator TyrR	55	83	40244	69765	1	35	60	46	39629	37415	1	24	4.58	5.13	0.54	0.01	1
1441089_1440583_-_SEN1351	1441504	1441089	1440583	1434229	-	tpx	SEN1351	thiol peroxidase	1051	1190	769392	993979	83	1739	1577	1166	1039784	929060	96	1941	10.92	10.76	-0.16	0.5	1
1441205_1442170_+_SEN1352		1441205	1442170		+	ycjG	SEN1352	mandelate racemase/muconate lactonizing enzyme family protein	3	6	2764	5493	0	4	3	2	2335	2285	0	2	1	2	1	0.1	1
1442873_1442145_-_SEN1353	1444584	1442873	1442145	1441637	-	ycjI	SEN1353	murein peptide amidase A	883	1069	646473	893354	50	1056	1722	1223	1135172	974996	71	1447	10.5	10.04	-0.45	0.8	1
1443063_1444676_+_SEN1354		1443063	1444676		+	mppA	SEN1354	periplasmic murein peptide-binding protein MppA	61	71	44678	59525	1	32	72	42	47488	33701	1	25	4.64	5	0.36	0.04	1
1445702_1444773_-_SEN1355	1445702	1445702	1444773	1444671	-	-	SEN1355	oxidoreductase	415	387	303755	323249	16	337	702	544	462657	433488	23	481	8.91	8.4	-0.51	0.51	1
1445821_1446726_+_SEN1356		1445821	1446726		+	-	SEN1356	transcriptional regulator	66	50	48393	42131	2	49	74	57	48965	46131	2	52	5.7	5.61	-0.09	0.5	1
144649_146007_+_SEN0125		144649	146007		+	murF	SEN0125	UDP-N-acetylmuramoyl-tripeptide--D-alanyl-D-alanine ligase	22	16	16657	13678	0	11	17	16	11615	13061	0	9	3.17	3.46	0.29	0.33	1
1447002_1447871_+_SEN1357		1447002	1447871		+	-	SEN1357	oxidoreductase	139	139	102097	116639	6	125	161	129	106347	103186	5	120	6.91	6.97	0.06	0.16	0.55
1448675_1447962_-_SEN1358		1448675	1447962		-	-	SEN1358	oxidoreductase	119	103	87271	86325	5	121	134	108	88525	86155	6	122	6.93	6.92	-0.01	0.36	1
1448753_1449343_+_SEN1359		1448753	1449343		+	-	SEN1359	transcriptional regulator	9	7	6782	6069	0	10	14	4	9366	3809	0	11	3.46	3.32	-0.14	0.93	1
1449472_1449708_+_SEN1360		1449472	1449708		+	-	SEN1360	lipoprotein	30	36	22127	30676	5	111	29	25	19226	20031	4	82	6.36	6.79	0.44	0.13	0.46
1451034_1449922_-_SEN1360A	1451034	1451034	1449922	1448722	-	-	SEN1360A	hypothetical protein	1855	1484	1357904	1239746	56	1166	1802	1235	1187745	984500	48	975	9.93	10.19	0.26	0.06	0.27
1452280_1451423_-_SEN1361	1452280	1452280	1451423	1451234	-	-	SEN1361	transcriptional regulator	336	304	245992	254622	14	291	366	297	241223	237359	13	278	8.12	8.18	0.07	0.05	0.22
1452574_1453419_+_SEN1362		1452574	1453419		+	-	SEN1362	lipoprotein	58	35	42835	29908	2	42	49	54	32619	43110	2	44	5.46	5.39	-0.07	0.64	1
1453494_1455476_+_SEN1363		1453494	1455476		+	-	SEN1363	invasin-like protein	78	87	57330	72731	1	32	99	94	65428	75523	1	35	5.13	5	-0.13	0.61	1
1455503_1456327_+_SEN1364	1455503	1455503	1456327	1456425	+	-	SEN1364	hypothetical protein	311	312	227563	261097	14	296	333	339	219730	270120	14	296	8.21	8.21	0	0.1	0.39
1456426_1456983_+_SEN1365	1456426	1456426	1456983	1457722	+	-	SEN1365	thiol peroxidase	631	707	462367	590742	45	943	727	750	479393	597905	46	965	9.91	9.88	-0.03	0.18	0.6
1457455_1457090_-_SEN1365A		1457455	1457090		-	-	SEN1365A	hypothetical protein	49	46	36028	39022	4	102	109	71	72469	57320	8	177	7.47	6.67	-0.8	0.04	0.2
1458142_1457456_-_SEN1366		1458142	1457456		-	-	SEN1366	hypothetical protein	21	36	15833	30783	1	33	64	48	42713	38891	2	59	5.88	5.04	-0.84	0.05	1
1458186_1458788_+_SEN1367		1458186	1458788		+	-	SEN1367	hypothetical protein	59	77	43825	64639	4	89	73	56	48444	45217	3	77	6.27	6.48	0.21	0.09	0.35
1459901_1458870_-_SEN1368	1460448	1459901	1458870	1458870	-	ynaI	SEN1368	hypothetical protein	975	757	713719	632377	31	652	998	752	657762	599294	30	609	9.25	9.35	0.1	0.07	0.29
146001_147083_+_SEN0126		146001	147083		+	mraY	SEN0126	phospho-N-acetylmuramoyl-pentapeptide-transferase	50	47	36848	39286	1	35	63	50	41682	40219	1	37	5.21	5.13	-0.08	0.7	1
1460140_1460394_+_SEN1369	1460140	1460140	1460394	1462367	+	ynaJ	SEN1369	hypothetical protein	200	191	146816	160186	29	601	124	90	81901	72280	14	302	8.24	9.23	0.99	0	0
1461396_1460449_-_SEN1370	1461396	1461396	1460449	1460449	-	ydaA	SEN1370	universal stress protein UspE	760	599	556433	501013	27	557	467	371	308297	295842	15	318	8.31	9.12	0.81	0	0
1462299_1461547_-_SEN1371		1462299	1461547		-	fnr	SEN1371	fumarate/nitrate reduction transcriptional regulator	46	44	34124	36883	2	47	47	56	31073	45056	2	50	5.64	5.55	-0.09	0.74	1
1463009_1462494_-_SEN1372		1463009	1462494		-	ogt	SEN1372	O-6-alkylguanine-DNA:cysteine-protein methyltransferase	44	30	32531	25290	2	56	22	30	14800	24102	1	37	5.21	5.81	0.6	0.05	1
1463267_1463830_+_SEN1373	1463267	1463267	1463830	1464008	+	ydaL	SEN1373	hypothetical protein	36	30	26674	25120	2	45	177	134	117011	106783	9	198	7.63	5.49	-2.14	0	0
1464241_1465395_+_SEN1374		1464241	1465395		+	-	SEN1374	chemo-receptor protein	41	42	30546	35677	1	28	50	35	33388	28381	1	26	4.7	4.81	0.11	0.41	1
1465541_1466524_+_SEN1375		1465541	1466524		+	zntB	SEN1375	zinc transporter	54	41	39969	34932	1	38	51	27	34244	22147	1	28	4.81	5.25	0.44	0.08	1
1467011_1468384_+_SEN1376		1467011	1468384		+	dbpA	SEN1376	ATP-dependent RNA helicase DbpA	44	38	32511	32006	1	23	47	48	31397	38752	1	25	4.64	4.52	-0.12	0.84	1
1469363_1468428_-_SEN1377		1469363	1468428		-	ydaO	SEN1377	C32 tRNA thiolase	101	83	74089	69578	3	76	128	90	84561	72253	4	83	6.38	6.25	-0.13	0.65	1
1470303_1469680_-_SEN1379		1470303	1469680		-	-	SEN1379	phage encoded exodeoxyribonuclease	79	67	57932	55993	4	91	63	59	41996	47150	3	71	6.15	6.51	0.36	0.03	0.15
1470642_1470325_-_SEN1380		1470642	1470325		-	-	SEN1380	hypothetical protein	25	16	18776	14005	2	51	38	34	25205	27598	4	83	6.38	5.67	-0.7	0.14	0.5
147086_148402_+_SEN0127		147086	148402		+	murD	SEN0127	UDP-N-acetylmuramoyl-L-alanyl-D-glutamate synthetase	81	54	59343	45712	1	39	62	48	41382	38856	1	30	4.91	5.29	0.38	0.03	1
1470948_1470727_-_SEN1381	1471034	1470948	1470727	1470727	-	kil	SEN1381	FtsZ inhibitor protein	21	32	16047	27545	4	98	45	58	30155	46445	8	172	7.43	6.61	-0.81	0.05	0.22
1471371_1471907_+_SEN1382	1471317	1471371	1471907	1472362	+	-	SEN1382	phage membrane protein	668	1148	488980	958829	64	1348	1897	1661	1250600	1324088	117	2397	11.23	10.4	-0.83	0.12	0.45
1473022_1472555_-_SEN1383		1473022	1472555		-	-	SEN1383	hypothetical protein	24	32	18141	27527	2	48	41	23	27344	18398	2	48	5.58	5.58	0	0.74	1
1473295_1473624_+_SEN1384		1473295	1473624		+	-	SEN1384	phage encoded DNA-binding protein	53	60	39193	50321	6	135	36	52	23814	41860	4	99	6.63	7.08	0.45	0.03	0.17
1474340_1473786_-_SEN1385		1474340	1473786	1473786	-	-	SEN1385	phage membrane protein	132	126	96927	105426	8	182	207	214	136759	171091	13	277	8.11	7.51	-0.61	0.23	0.72
1475269_1474337_-_SEN1386	1475933	1475269	1474337		-	-	SEN1386	hypothetical protein	233	187	170993	156471	8	175	399	315	263365	250981	13	275	8.1	7.45	-0.65	0.15	0.53
1475639_1475851_+_SEN1387		1475639	1475851		+	-	SEN1387	regulator of hokC	47	31	34815	26679	7	144	45	28	29793	23078	6	124	6.95	7.17	0.22	0.28	0.85
1476127_1476312_+_SEN1388	1475947	1476127	1476312	1476312	+	-	SEN1388	hypothetical protein	363	216	265831	181037	58	1201	188	119	124535	95284	29	590	9.2	10.23	1.03	0	0
1476375_1476974_+_SEN1389		1476375	1476974		+	-	SEN1389	hypothetical protein	4	5	3456	4577	0	6	5	5	3577	4070	0	6	2.58	2.58	0	0.89	1
1476974_1477264_+_SEN1390		1476974	1477264		+	-	SEN1390	bacteriophage protein	4	1	3270	969	0	7	6	3	4150	2773	0	11	3.46	2.81	-0.65	0.17	1
1477141_1477797_+_SEN1391		1477141	1477797		+	-	SEN1391	hypothetical protein	9	3	7154	2764	0	7	16	16	11198	12773	0	18	4.17	2.81	-1.36	0.01	1
14780_15727_+_SEN0013		14780	15727		+	-	SEN0013	regulatory protein	65	41	48166	34400	2	43	33	24	22352	19326	1	21	4.39	5.43	1.03	0	1
1479296_1479544_+_SEN1392		1479296	1479544		+	-	SEN1392	hypothetical protein	14	20	10756	17055	2	55	30	12	19930	10296	3	60	5.91	5.78	-0.13	0.97	1
1479968_1480363_+_SEN1393		1479968	1480363		+	-	SEN1393	bacteriophage protein	0	0	650	701	0	1	1	5	1228	4706	0	7	2.81	0	-2.81	0	1
1480457_1480744_+_SEN1394		1480457	1480744		+	-	SEN1394	prophage membrane protein	28	12	21088	10231	2	54	19	16	12737	13331	2	45	5.49	5.75	0.26	0.37	1
1480741_1481286_+_SEN1395		1480741	1481286		+	-	SEN1395	hypothetical protein	1	1	1269	1415	0	2	2	5	1752	4183	0	5	2.32	1	-1.32	0.04	1
1481283_1481492_+_SEN1396		1481283	1481492		+	-	SEN1396	phage encoded exported protein	7	6	5743	5546	1	26	9	9	6168	7431	1	32	5	4.7	-0.3	0.72	1
1482132_1482470_+_SEN1399	1481525	1482132	1482470	1482963	+	-	SEN1399	multi-drug transporter	219	222	160588	185557	24	510	328	270	216463	215333	31	636	9.31	8.99	-0.32	0.92	1
1482954_1482520_-_SEN1400	1483242	1482954	1482520	1482194	-	ynaF	SEN1400	hypothetical protein	580	444	424996	371181	44	915	335	341	221382	272432	27	567	9.15	9.84	0.69	0	0
148489_149646_+_SEN0128		148489	149646		+	ftsW	SEN0128	cell division protein FtsW	24	24	18230	20301	0	16	69	57	45653	45443	1	39	5.29	4	-1.29	0	1
1486960_1483436_-_SEN1401		1486960	1483436		-	nifJ	SEN1401	pyruvate-flavodoxin oxidoreductase	116	98	84918	82444	1	23	135	102	89477	81762	1	24	4.58	4.52	-0.06	0.43	1
1487320_1487021_-_SEN1402		1487320	1487021		-	-	SEN1402	hypothetical protein	45	27	33125	22860	4	93	31	23	20589	18934	3	65	6.02	6.54	0.52	0.08	0.31
1487347_1487502_+_SEN1403	1487159	1487347	1487502	1487542	+	-	SEN1403	hypothetical protein	581	665	425498	555479	151	3144	1405	995	925836	792877	273	5508	12.43	11.62	-0.81	0.09	0.36
1487956_1487546_-_SEN1404		1487956	1487546		-	hslJ	SEN1404	heat-inducible protein	25	21	18561	17912	2	44	12	12	8224	10300	1	22	4.46	5.46	1	0.01	1
1489056_1488067_-_SEN1405		1489056	1488067		-	ldhA	SEN1405	D-lactate dehydrogenase	34	19	25227	15983	1	20	16	11	10605	8916	0	9	3.17	4.32	1.15	0	1
1489296_1491932_+_SEN1406	1487543	1489296	1491932		+	ydbH	SEN1406	hypothetical protein	19556	18618	14308638	15548615	274	5661	37465	29853	24687435	23784783	453	9190	13.17	12.47	-0.7	0.78	1
1491932_1492123_+_SEN1407		1491932	1492123		+	ynbE	SEN1407	lipoprotein	29	28	21945	23785	5	119	29	29	19112	23688	5	111	6.79	6.89	0.1	0.56	1
1492131_1492454_+_SEN1408		1492131	1492454		+	ydbL	SEN1408	hypothetical protein	37	39	27454	32681	4	92	77	67	50859	53763	7	161	7.33	6.52	-0.81	0.05	0.23
1492597_1493046_+_SEN1409	1492541	1492597	1493046	1493046	+	-	SEN1409	hypothetical protein	176	154	129273	128706	13	286	482	355	317877	283294	33	667	9.38	8.16	-1.22	0	0
1493648_1493043_-_SEN1410	1494551	1493648	1493043	1492575	-	-	SEN1410	azoreductase	4822	4353	3528550	3635320	286	5910	6265	5037	4128565	4013892	331	6718	12.71	12.53	-0.18	0.28	0.85
1493849_1497751_+_SEN1411		1493849	1497751		+	hrpA	SEN1411	ATP-dependent RNA helicase HrpA	112	90	82327	75401	0	20	98	71	64831	57164	0	15	3.91	4.32	0.42	0.01	1
149643_150710_+_SEN0129		149643	150710		+	murG	SEN0129	undecaprenyldiphospho-muramoylpentapeptide beta-N- acetylglucosaminyltransferase	12	9	8941	7591	0	7	25	9	16690	7536	0	11	3.46	2.81	-0.65	0.33	1
1497815_1498615_+_SEN1412		1497815	1498615		+	ydcF	SEN1412	hypothetical protein	38	43	28388	36419	1	40	50	64	33143	51778	2	53	5.73	5.32	-0.41	0.58	1
1498732_1499262_+_SEN1413		1498732	1499262		+	cybB	SEN1413	cytochrome b561	37	71	27519	59699	3	82	66	72	44135	57965	4	96	6.58	6.36	-0.23	0.9	1
1500195_1499533_-_SEN1414	1500337	1500195	1499533	1494798	-	-	SEN1414	hypothetical protein	986	1271	721965	1061722	64	1345	2678	2213	1764831	1763781	130	2661	11.38	10.39	-0.98	0.06	0.25
1503025_1502345_-_SEN1417		1503025	1502345	1501737	-	-	SEN1417	amino acid ABC transporter	230	336	168935	281314	15	330	1493	1171	984068	933314	69	1407	10.46	8.37	-2.09	0	0
1503753_1503022_-_SEN1418	1503777	1503753	1503022		-	-	SEN1418	ABC transporter ATP-binding protein	99	160	72909	134414	6	141	659	528	434278	421311	28	584	9.19	7.14	-2.05	0	0
1504425_1503778_-_SEN1419	1504425	1504425	1503778	1503778	-	-	SEN1419	amino acid ABC transporter permease	224	247	164085	206363	13	285	884	698	582577	556802	43	879	9.78	8.15	-1.62	0	0
1505193_1504432_-_SEN1420	1505195	1505193	1504432	1504426	-	-	SEN1420	amino acid-binding protein	196	306	144035	255685	12	262	926	781	610508	622286	39	808	9.66	8.03	-1.62	0	0
1506101_1506445_+_SEN1421		1506101	1506445		+	-	SEN1421	hypothetical protein	39	43	28727	36361	4	94	55	49	36345	39662	5	110	6.78	6.55	-0.23	0.94	1
1507792_1506566_-_SEN1422	1507821	1507792	1506566	1506085	-	sseJ	SEN1422	translocated effector protein SseJ	503	580	368349	484999	16	347	882	814	581287	648791	24	501	8.97	8.44	-0.53	0.49	1
1508218_1508934_+_SEN1423		1508218	1508934		+	-	SEN1423	hypothetical protein	58	37	43045	31622	2	52	89	64	58714	51386	3	76	6.25	5.7	-0.55	0.26	0.81
150829_152304_+_SEN0130		150829	152304		+	murC	SEN0130	UDP-N-acetylmuramate--L-alanine ligase	163	115	119960	96789	3	73	119	109	78444	86978	2	56	5.81	6.19	0.38	0.01	0.05
1509464_1509063_-_SEN1423A	1509790	1509464	1509063	1508893	-	-	SEN1423A	hypothetical protein	754	647	551711	540987	66	1359	1860	1507	1226012	1200957	148	3018	11.56	10.41	-1.15	0	0.03
1509987_1510262_+_SEN1424		1509987	1510262		+	-	SEN1424	hypothetical protein	10	7	7837	5966	1	25	7	4	5016	3652	0	15	3.91	4.64	0.74	0.17	1
1510294_1511412_+_SEN1425		1510294	1511412		+	-	SEN1425	alcohol dehydrogenase class III	7	8	5691	7132	0	5	8	4	5709	3204	0	3	1.58	2.32	0.74	0.28	1
1511581_1513206_+_SEN1426		1511581	1513206		+	trg	SEN1426	methyl-accepting chemotaxis protein III	49	49	36290	41090	1	23	58	57	38387	45705	1	25	4.64	4.52	-0.12	0.72	1
1514190_1513267_-_SEN1427	1514190	1514190	1513267	1513267	-	ydcI	SEN1427	LysR family transcriptional regulatory protein	398	356	291289	297874	15	318	488	404	322024	322665	17	348	8.44	8.31	-0.13	0.22	0.71
1514483_1515826_+_SEN1428		1514483	1515826		+	-	SEN1428	hypothetical protein	13	19	9531	16309	0	9	17	12	11253	10126	0	7	2.81	3.17	0.36	0.37	1
1515875_1517383_+_SEN1429		1515875	1517383		+	-	SEN1429	esterase	50	32	37212	27192	1	21	44	45	29117	36079	1	21	4.39	4.39	0	0.63	1
1517603_1519258_+_SEN1430		1517603	1519258		+	mdoD	SEN1430	glucan biosynthesis protein D	104	113	76648	94547	2	51	106	102	70206	81980	2	45	5.49	5.67	0.18	0.08	1
1519454_1520029_+_SEN1431		1519454	1520029		+	-	SEN1431	hypothetical protein	94	145	69028	121172	7	165	103	106	67936	85010	6	132	7.04	7.37	0.32	0.01	0.09
1520926_1520207_-_SEN1432	1520926	1520926	1520207	1520181	-	-	SEN1432	GntR family transcriptional regulator	280	249	205473	208123	13	287	264	199	174028	158827	11	231	7.85	8.16	0.31	0	0.03
1522060_1521017_-_SEN1433		1522060	1521017		-	-	SEN1433	L-idonate 5-dehydrogenase	20	32	15287	27344	0	20	25	22	16566	17628	0	16	4	4.32	0.32	0.25	1
152297_153217_+_SEN0131		152297	153217		+	ddl	SEN0131	D-alanine--D-alanine ligase	14	19	10356	15894	0	14	19	18	13171	14423	0	14	3.81	3.81	0	0.89	1
1523486_1522077_-_SEN1434		1523486	1522077		-	-	SEN1434	hexonate sugar transport protein	88	55	64731	46083	1	39	125	87	82798	69680	2	54	5.75	5.29	-0.47	0.43	1
1524289_1523522_-_SEN1435		1524289	1523522		-	-	SEN1435	hexonate dehydrogenase	39	47	29245	39380	2	44	61	51	40233	40767	2	52	5.7	5.46	-0.24	0.94	1
1524621_1525880_+_SEN1436		1524621	1525880		+	-	SEN1436	dehydratase	21	25	15619	21029	0	14	37	24	24625	19878	0	17	4.09	3.81	-0.28	0.71	1
1526458_1526021_-_SEN1437		1526458	1526021		-	-	SEN1437	aminoglycoside 6'-N-acetyltransferase	104	91	76708	76728	8	175	122	92	80883	74012	8	176	7.46	7.45	-0.01	0.36	1
1527249_1526458_-_SEN1438		1527249	1526458		-	-	SEN1438	regulatory protein	166	152	122070	126973	7	157	139	103	91892	82737	5	110	6.78	7.29	0.51	0	0.01
1527897_1527265_-_SEN1439		1527897	1527265		-	-	SEN1439	epimerase	73	56	53619	46994	3	79	64	64	42175	51508	3	73	6.19	6.3	0.11	0.19	0.63
1528346_1527909_-_SEN1440	1528367	1528346	1527909	1527909	-	-	SEN1440	phosphotransferase enzyme	774	497	566979	415376	54	1121	354	325	233357	259140	27	562	9.13	10.13	1	0	0
1529284_1528478_-_SEN1441		1529284	1528478		-	-	SEN1441	hypothetical protein	102	86	74873	72499	4	91	101	76	66787	60899	3	79	6.3	6.51	0.2	0.08	0.34
1530611_1529298_-_SEN1442		1530611	1529298		-	-	SEN1442	phosphotransferase enzyme	23	30	17365	25812	0	16	36	16	23887	13283	0	14	3.81	4	0.19	0.37	1
1530903_1530622_-_SEN1443		1530903	1530622		-	-	SEN1443	phosphotransferase enzyme	24	10	17923	8632	2	47	29	10	19267	8150	2	48	5.58	5.55	-0.03	0.85	1
1532018_1530900_-_SEN1444	1532727	1532018	1530900		-	-	SEN1444	hypothetical protein	474	288	347152	240880	12	262	913	703	601690	560855	25	519	9.02	8.03	-0.99	0.01	0.09
153219_154049_+_SEN0132		153219	154049		+	ftsQ	SEN0132	cell division protein FtsQ	25	13	18885	11097	0	18	40	27	26433	21999	1	29	4.86	4.17	-0.69	0.15	1
1532235_1532774_+_SEN1445		1532235	1532774		+	rimL	SEN1445	ribosomal-protein-L7/L12-serine acetyltransferase	62	43	45442	36633	3	75	45	45	29783	36392	2	61	5.93	6.23	0.3	0.11	0.41
1533751_1532771_-_SEN1446		1533751	1532771		-	ydcK	SEN1446	transferase	87	68	64125	56806	3	61	172	114	113886	91288	5	104	6.7	5.93	-0.77	0.03	0.15
1533858_1534871_+_SEN1447		1533858	1534871		+	tehA	SEN1447	potassium-tellurite ethidium and proflavin transporter	25	21	18913	17658	0	18	18	19	12443	15181	0	13	3.7	4.17	0.47	0.2	1
1534858_1535454_+_SEN1448		1534858	1535454		+	tehB	SEN1448	tellurite resistance protein TehB	16	15	11819	12834	1	20	15	11	10484	9269	0	16	4	4.32	0.32	0.32	1
1535610_1536278_+_SEN1449		1535610	1536278		+	-	SEN1449	lipoprotein	23	10	17252	8735	0	19	25	22	16908	17684	1	25	4.64	4.25	-0.4	0.52	1
1537510_1536332_-_SEN1450		1537510	1536332		-	-	SEN1450	benzoate membrane transport protein	159	160	116795	133628	5	106	157	121	104067	96869	4	85	6.41	6.73	0.32	0.01	0.09
1537603_1538139_+_SEN1451		1537603	1538139		+	ydcN	SEN1451	DNA-binding protein	18	13	13226	11236	1	22	22	14	14865	11685	1	24	4.58	4.46	-0.13	0.98	1
1538218_1540182_+_SEN1452		1538218	1540182		+	ydcP	SEN1452	peptidase	105	85	77529	71154	1	37	118	89	77913	71034	1	37	5.21	5.21	0	0.34	1
1540413_1540183_-_SEN1453		1540413	1540183		-	yncJ	SEN1453	hypothetical protein	4	4	3148	4162	0	15	9	12	6472	9787	1	35	5.13	3.91	-1.22	0.02	1
154046_155308_+_SEN0133		154046	155308		+	ftsA	SEN0133	cell division protein FtsA	26	7	19075	5935	0	9	19	19	13089	15399	0	11	3.46	3.17	-0.29	0.91	1
1541637_1540687_-_SEN1454		1541637	1540687		-	sifB	SEN1454	secreted effector protein	92	104	67597	87321	3	81	221	157	145956	125778	7	142	7.15	6.34	-0.81	0.02	0.09
1542174_1542572_+_SEN1455		1542174	1542572		+	ugtL	SEN1455	hypothetical protein	45	46	33453	39246	4	91	71	75	46812	60133	6	134	7.07	6.51	-0.56	0.27	0.83
1543094_1543864_+_SEN1456		1543094	1543864		+	pdgL	SEN1456	D-alanyl-D-alanine dipeptidase	130	105	95682	88214	5	119	96	91	63789	72854	4	88	6.46	6.89	0.44	0	0.03
1544000_1545424_+_SEN1457		1544000	1545424		+	ydcR	SEN1457	regulatory protein	119	85	87218	71346	2	55	82	76	54622	60903	1	40	5.32	5.78	0.46	0	1
1545539_1546984_+_SEN1458		1545539	1546984		+	ydcW	SEN1458	gamma-aminobutyraldehyde dehydrogenase	348	253	254695	211821	7	161	173	132	114082	105294	3	75	6.23	7.33	1.1	0	0
1547293_1547556_+_SEN1459		1547293	1547556		+	ydcX	SEN1459	hypothetical protein	62	37	46040	31631	7	147	49	44	32505	35234	6	128	7	7.2	0.2	0.22	0.7
1549745_1547601_-_SEN1460		1549745	1547601	1547032	-	srfC	SEN1460	virulence effector protein	1539	1357	1126136	1133449	25	526	1139	954	750934	760472	17	352	8.46	9.04	0.58	0	0.01
1552723_1549742_-_SEN1461		1552723	1549742		-	srfB	SEN1461	virulence effector protein	200	206	146873	172731	2	53	203	127	133830	101724	1	39	5.29	5.73	0.44	0	1
155369_156520_+_SEN0134		155369	156520		+	ftsZ	SEN0134	cell division protein FtsZ	23	24	16872	20248	0	16	31	25	20516	20357	0	17	4.09	4	-0.09	0.99	1
1554053_1552728_-_SEN1462		1554053	1552728		-	srfA	SEN1462	virulence effector protein	28	37	20979	31560	0	19	42	23	28127	19064	0	17	4.09	4.25	0.16	0.43	1
1554277_1554510_+_SEN1463		1554277	1554510		+	ydcY	SEN1463	hypothetical protein	11	14	8270	12182	2	43	13	11	8845	9512	1	39	5.29	5.43	0.14	0.56	1
1554964_1554515_-_SEN1464		1554964	1554515	1554259	-	ydcZ	SEN1464	hypothetical protein	432	322	316560	269368	31	651	316	251	208317	200104	22	453	8.82	9.35	0.52	0	0
1555479_1554964_-_SEN1465	1555479	1555479	1554964		-	yncA	SEN1465	acetyltransferase	129	105	94575	88147	8	177	123	100	81698	80434	7	157	7.29	7.47	0.17	0.08	0.33
1555658_1556728_+_SEN1466		1555658	1556728		+	yncB	SEN1466	NADP-dependent oxidoreductase	116	79	85411	66376	3	70	81	77	53929	62057	2	54	5.75	6.13	0.37	0.01	0.08
1557062_1557727_+_SEN1467		1557062	1557727		+	yncC	SEN1467	DNA-binding transcriptional regulator	35	32	26108	26817	1	39	58	55	38687	44311	3	62	5.95	5.29	-0.67	0.14	1
1559888_1557783_-_SEN1468		1559888	1557783		-	yncD	SEN1468	TonB-dependent receptor YncD	148	134	108399	111973	2	52	195	149	129031	119156	2	58	5.86	5.7	-0.16	0.58	1
1560152_1561213_+_SEN1469		1560152	1561213		+	-	SEN1469	ATP-binding protein	111	79	81907	66563	3	69	99	84	65821	67660	3	62	5.95	6.11	0.15	0.12	0.45
1561358_1561579_+_SEN1470		1561358	1561579		+	-	SEN1470	lipoprotein	6	7	4482	5944	1	23	5	6	3912	5507	1	21	4.39	4.52	0.13	0.71	1
1563149_1561656_-_SEN1471		1563149	1561656		-	ansP	SEN1471	L-asparagine permease	51	47	37600	39732	1	25	87	64	57879	51617	1	36	5.17	4.64	-0.53	0.37	1
1563662_1564294_+_SEN1472		1563662	1564294	1564294	+	-	SEN1472	hypothetical protein	153	154	111989	128827	9	190	121	113	79835	90548	6	134	7.07	7.57	0.5	0	0.01
1564577_1565422_+_SEN1473		1564577	1565422		+	nhoA	SEN1473	N-hydroxyarylamine O-acetyltransferase	61	69	45276	58154	2	61	149	118	98499	94074	5	113	6.82	5.93	-0.89	0.01	0.06
156621_157538_+_SEN0135		156621	157538		+	lpxC	SEN0135	UDP-3-O-[3-hydroxymyristoyl] N-acetylglucosamine deacetylase	76	67	56287	56176	2	61	101	69	66601	55152	3	66	6.04	5.93	-0.11	0.62	1
1566351_1565458_-_SEN1474		1566351	1565458		-	yddE	SEN1474	hypothetical protein	182	117	133255	98075	6	129	122	92	80914	74060	4	86	6.43	7.01	0.58	0	0
1567137_1566457_-_SEN1475		1567137	1566457		-	narV	SEN1475	respiratory nitrate reductase 2 subunit gamma	8	14	6326	12165	0	13	32	20	21213	16509	1	27	4.75	3.7	-1.05	0.02	1
1567829_1567134_-_SEN1476		1567829	1567134		-	narW	SEN1476	respiratory nitrate reductase 2 subunit delta	34	24	25134	20377	1	32	46	40	30714	32343	2	45	5.49	5	-0.49	0.35	1
1569373_1567829_-_SEN1477		1569373	1567829		-	narY	SEN1477	respiratory nitrate reductase 2 subunit beta	13	15	9984	12790	0	7	16	15	10646	12717	0	7	2.81	2.81	0	0.85	1
1573110_1569370_-_SEN1478		1573110	1569370		-	narZ	SEN1478	respiratory nitrate reductase 2 subunit alpha	66	50	48530	41894	0	12	65	34	42851	27336	0	9	3.17	3.58	0.42	0.06	1
1574590_1573202_-_SEN1479		1574590	1573202		-	narU	SEN1479	nitrite extrusion protein	266	215	195266	179568	6	134	220	190	144966	151621	5	106	6.73	7.07	0.34	0	0.03
1575383_1574805_-_SEN1480	1575383	1575383	1574805		-	-	SEN1480	regulatory protein	120	122	88031	102608	7	164	110	107	72793	85671	6	136	7.09	7.36	0.27	0.03	0.14
1575501_1576988_+_SEN1481		1575501	1576988		+	smvA	SEN1481	methyl viologen resistance protein SmvA	13	13	9992	11146	0	7	11	17	7755	14132	0	7	2.81	2.81	0	0.89	1
1577453_1577013_-_SEN1482	1577467	1577453	1577013	1576759	-	-	SEN1482	hypothetical protein	209	325	153033	271556	23	481	345	254	227865	202790	24	488	8.93	8.91	-0.02	0.13	0.46
1578625_1577537_-_SEN1483	1578653	1578625	1577537	1577475	-	nmpC	SEN1483	outer membrane porin protein OmpD	353	510	258527	426143	15	314	392	308	258883	245848	11	231	7.85	8.29	0.44	0	0
157886_158314_+_SEN0136		157886	158314		+	yacA	SEN0136	SecA regulator SecM	14	19	10764	15978	1	31	12	15	8214	12290	1	23	4.52	4.95	0.43	0.25	1
1579972_1579148_-_SEN1484		1579972	1579148		-	yddG	SEN1484	hypothetical protein	76	104	55709	87535	4	86	167	172	110142	137041	7	149	7.22	6.43	-0.79	0.02	0.12
1580307_1583354_+_SEN1485		1580307	1583354		+	fdnG	SEN1485	anaerobic formate dehydrogenase major subunit	41	23	30680	19975	0	8	50	30	33119	24014	0	9	3.17	3	-0.17	0.92	1
1583368_1584252_+_SEN1486		1583368	1584252		+	fdnH	SEN1486	formate dehydrogenase-N beta subunit	60	44	44249	37549	2	46	58	47	38263	37463	2	42	5.39	5.52	0.13	0.29	1
158376_161081_+_SEN0137		158376	161081		+	secA	SEN0137	preprotein translocase subunit SecA	57	40	42131	33610	0	13	51	40	33757	32204	0	12	3.58	3.7	0.12	0.23	1
1584245_1584901_+_SEN1487		1584245	1584901		+	fdnI	SEN1487	formate dehydrogenase-N subunit gamma	68	59	49868	50098	3	76	100	71	66280	57059	4	93	6.54	6.25	-0.29	0.87	1
15854_16198_+_SEN0014		15854	16198		+	-	SEN0014	hypothetical protein	13	16	10190	13670	1	34	9	3	6168	3147	0	13	3.7	5.09	1.39	0	1
1585921_1584992_-_SEN1488		1585921	1584992		-	adhP	SEN1488	alcohol dehydrogenase	54	58	40054	49039	2	47	66	53	43910	42853	2	46	5.52	5.55	0.03	0.33	1
1587981_1586284_-_SEN1489		1587981	1586284		-	sfcA	SEN1489	malate dehydrogenase	184	138	135102	115782	3	73	129	124	85072	98989	2	54	5.75	6.19	0.43	0	0.03
1588301_1588158_-_SEN1490		1588301	1588158	1588158	-	rpsV	SEN1490	30S ribosomal subunit S22	40	34	29338	28568	9	201	33	28	22186	22621	7	155	7.28	7.65	0.37	0.15	0.53
1588611_1588396_-_SEN1491	1588647	1588611	1588396	1588396	-	yddX	SEN1491	biofilm-dependent modulation protein	36	35	26541	29242	6	129	51	48	33871	38861	8	168	7.39	7.01	-0.38	0.53	1
1589124_1589555_+_SEN1492		1589124	1589555		+	osmC	SEN1492	osmotically inducible protein C	9	6	7280	5149	0	14	23	15	15790	11968	1	32	5	3.81	-1.19	0.01	1
1589905_1590234_+_SEN1493		1589905	1590234		+	hdeB	SEN1493	acid-resistance protein	4	2	3241	1933	0	7	10	9	6934	7275	1	21	4.39	2.81	-1.58	0	1
1590377_1591162_+_SEN1494		1590377	1591162		+	-	SEN1494	exported protein	23	11	17001	9780	0	17	18	9	12481	7727	0	12	3.58	4.09	0.5	0.23	1
1591291_1593075_+_SEN1495		1591291	1593075		+	-	SEN1495	hydrolase	34	32	24875	26804	0	14	35	21	23573	17427	0	11	3.46	3.81	0.35	0.21	1
1593072_1595600_+_SEN1496		1593072	1595600		+	-	SEN1496	hydrolase	116	60	85565	50397	1	26	85	66	56202	53097	1	21	4.39	4.7	0.31	0.03	1
1595657_1597732_+_SEN1497		1595657	1597732		+	-	SEN1497	glycogen debranching protein	167	102	122749	85356	2	50	152	94	100289	75153	2	42	5.39	5.64	0.25	0.04	1
1599047_1597845_-_SEN1498		1599047	1597845		-	-	SEN1498	aminotransferase	42	34	30926	28836	1	24	56	39	37076	31825	1	28	4.81	4.58	-0.22	0.93	1
1600511_1599060_-_SEN1499		1600511	1599060		-	-	SEN1499	Na+/H+ antiporter	241	168	176725	141036	5	109	196	144	129793	115473	4	84	6.39	6.77	0.38	0	0.03
1601662_1600655_-_SEN1500		1601662	1600655		-	-	SEN1500	LacI family transcriptional regulator	60	53	44064	44774	2	44	76	40	50624	32060	2	41	5.36	5.46	0.1	0.25	1
1602795_1602463_-_SEN1501		1602795	1602463		-	-	SEN1501	hypothetical protein	18	14	13238	12267	1	38	14	10	9811	8585	1	27	4.75	5.25	0.49	0.18	1
1604420_1603347_-_SEN1504	1604420	1604420	1603347		-	-	SEN1504	isomerase	388	294	284300	245900	12	246	286	231	188708	184300	8	173	7.43	7.94	0.51	0	0
1605101_1604613_-_SEN1505		1605101	1604613		-	-	SEN1505	regulatory protein	56	45	41501	38339	3	81	68	59	44983	47011	4	94	6.55	6.34	-0.21	0.89	1
1605146_1606654_+_SEN1506		1605146	1606654		+	-	SEN1506	hypothetical protein	105	128	77424	107078	2	61	207	192	136541	153049	4	95	6.57	5.93	-0.64	0.14	0.49
1606644_1607885_+_SEN1507		1606644	1607885	1607885	+	-	SEN1507	multidrug efflux protein	415	474	304159	396168	13	281	783	589	516390	469371	19	396	8.63	8.13	-0.49	0.55	1
1607955_1609511_+_SEN1508	1607955	1607955	1609511	1609511	+	pqaA	SEN1508	hypothetical protein	368	415	269602	347324	9	198	497	405	328065	322839	10	209	7.71	7.63	-0.08	0.16	0.55
1609688_1610974_+_SEN1509		1609688	1610974		+	-	SEN1509	membrane transport protein	19	16	14357	13603	0	10	27	36	17870	29444	0	18	4.17	3.32	-0.85	0.11	1
1610949_1611974_+_SEN1510		1610949	1611974		+	-	SEN1510	alcohol dehydrogenase	151	126	110602	105935	5	105	143	116	94407	92820	4	91	6.51	6.71	0.21	0.05	0.24
161233_161628_+_SEN0138		161233	161628		+	mutT	SEN0138	nucleoside triphosphate pyrophosphohydrolase	3	2	2473	2277	0	5	5	9	3356	7405	0	13	3.7	2.32	-1.38	0.02	1
1612824_1612033_-_SEN1511		1612824	1612033		-	-	SEN1511	regulatory protein	115	101	84227	84489	5	106	145	134	96180	107396	6	128	7	6.73	-0.27	0.91	1
1613961_1612870_-_SEN1512	1613961	1613961	1612870	1612870	-	-	SEN1512	secreted hydrolase	233	193	170795	161843	7	152	299	236	197319	188110	8	176	7.46	7.25	-0.21	0.66	1
1614389_1615492_+_SEN1513		1614389	1615492		+	hyaA	SEN1513	uptake hydrogenase small subunit	55	44	40955	37325	1	35	75	39	49655	31581	1	36	5.17	5.13	-0.04	0.58	1
1615495_1617297_+_SEN1514		1615495	1617297		+	hyaB	SEN1514	uptake hydrogenase-1 large subunit	83	72	60818	60887	1	33	73	57	48709	45983	1	26	4.7	5.04	0.34	0.02	1
1617248_1617991_+_SEN1515		1617248	1617991	1617991	+	hyaC	SEN1515	Ni/Fe-hydrogenase 1 b-type cytochrome subunit	382	267	279518	223664	16	338	212	176	139701	140676	9	188	7.55	8.4	0.85	0	0
1617997_1618605_+_SEN1516		1617997	1618605		+	hyaD	SEN1516	hydrogenase 1 maturation protease	27	8	19754	7190	1	22	17	9	11443	7544	0	15	3.91	4.46	0.55	0.15	1
1618605_1618904_+_SEN1517		1618605	1618904		+	-	SEN1517	hydrogenase isoenzymes formation protein	26	27	19026	22646	3	69	18	23	11916	19003	2	51	5.67	6.11	0.44	0.16	0.55
1618901_1619311_+_SEN1518		1618901	1619311		+	hyaE	SEN1518	hydrogenase-1 operon protein	57	28	41921	23914	3	80	49	17	32802	14162	2	57	5.83	6.32	0.49	0.06	0.27
1619329_1620390_+_SEN1519		1619329	1620390		+	hyaF	SEN1519	hydrogenase-1 operon protein	104	67	76535	56453	3	62	85	64	56178	51382	2	50	5.64	5.95	0.31	0.03	1
1620378_1621265_+_SEN1520		1620378	1621265		+	-	SEN1520	ATP/GTP-binding protein	26	24	19337	20100	1	22	28	24	18470	19482	1	21	4.39	4.46	0.07	0.63	1
1621278_1621619_+_SEN1521		1621278	1621619		+	-	SEN1521	hydrogenase nickel incorporation protein HypA	17	14	12660	11995	1	36	24	18	16418	15007	2	45	5.49	5.17	-0.32	0.63	1
1622878_1621760_-_SEN1522		1622878	1621760		-	-	SEN1522	outer membrane protein	90	92	66344	76978	3	64	224	174	147619	139043	6	128	7	6	-1	0	0.01
1623595_1624137_+_SEN1523	1623595	1623595	1624137	1625703	+	-	SEN1523	hypothetical protein	316	314	231472	262374	22	454	344	247	227209	197309	19	390	8.61	8.83	0.22	0.01	0.06
1625140_1624193_-_SEN1524	1625195	1625140	1624193	1624193	-	-	SEN1524	hypothetical protein	684	495	500873	413411	23	482	622	459	410408	366450	20	409	8.68	8.91	0.24	0.02	0.13
1625721_1625362_-_SEN1525		1625721	1625362		-	yneG	SEN1525	hypothetical protein	44	57	32551	48115	5	112	39	39	26060	31429	3	79	6.3	6.81	0.5	0.04	0.19
1626647_1625721_-_SEN1526		1626647	1625721		-	yneH	SEN1526	glutaminase	30	45	22652	38040	1	32	42	34	27861	27733	1	29	4.86	5	0.14	0.42	1
162736_163677_+_SEN0141		162736	163677		+	-	SEN0141	LysR family transcriptional regulator	105	90	76870	75317	3	80	82	72	54243	57634	2	59	5.88	6.32	0.44	0.01	0.05
1628108_1626720_-_SEN1527		1628108	1626720		-	yneI	SEN1527	succinate semialdehyde dehydrogenase	10	4	7874	3603	0	4	15	6	10291	4976	0	5	2.32	2	-0.32	0.52	1
1628211_1629083_+_SEN1528		1628211	1629083		+	yneJ	SEN1528	regulatory protein	49	40	36145	33954	1	40	52	50	34561	39910	2	42	5.39	5.32	-0.07	0.72	1
1629199_1630389_+_SEN1529		1629199	1630389		+	ydeA	SEN1529	sugar efflux transporter	131	109	96398	91063	3	78	161	107	106330	85428	4	80	6.32	6.29	-0.04	0.37	1
1631101_1630436_-_SEN1530		1631101	1630436		-	marC	SEN1530	multiple drug resistance protein MarC	34	42	25320	35508	2	45	94	59	62443	47080	4	82	6.36	5.49	-0.87	0.03	0.15
1631360_1631794_+_SEN1531		1631360	1631794		+	marR	SEN1531	DNA-binding transcriptional repressor MarR	11	12	8052	10177	1	20	21	16	14355	13074	1	31	4.95	4.32	-0.63	0.28	1
1631808_1632197_+_SEN1532		1631808	1632197		+	marA	SEN1532	DNA-binding transcriptional activator MarA	21	35	15805	29233	2	57	41	23	27019	18472	2	58	5.86	5.83	-0.03	0.76	1
1632226_1632441_+_SEN1533		1632226	1632441		+	marB	SEN1533	hypothetical protein	31	28	22992	24075	5	108	46	30	30870	24428	6	128	7	6.75	-0.25	0.78	1
1633462_1632560_-_SEN1534	1633462	1633462	1632560	1631348	-	ydeD	SEN1534	O-acetylserine/cysteine export protein	452	337	331096	281560	16	339	393	337	259204	268875	14	292	8.19	8.41	0.22	0.01	0.06
1633690_1634877_+_SEN1535	1633657	1633690	1634877	1635697	+	ydeE	SEN1535	MFS-type transporter YdeE	673	605	492950	506033	20	420	821	586	541575	467012	21	424	8.73	8.71	-0.01	0.17	0.59
1635960_1635568_-_SEN1536		1635960	1635568		-	ydeI	SEN1536	hypothetical protein	25	19	18367	16537	2	44	13	13	8721	10444	1	24	4.58	5.46	0.87	0.02	1
1636388_1636915_+_SEN1537		1636388	1636915		+	ydeJ	SEN1537	competence damage-inducible protein A	8	6	6229	5015	0	10	30	29	20375	23779	2	41	5.36	3.32	-2.04	0	1
163865_163674_-_SEN0142		163865	163674		-	yacG	SEN0142	zinc-binding protein	21	23	16031	20033	4	93	29	26	19123	21102	5	104	6.7	6.54	-0.16	0.95	1
1639619_1637577_-_SEN1539		1639619	1637577		-	dcp	SEN1539	dipeptidyl carboxypeptidase II	179	176	131541	147686	3	68	319	277	210270	221119	5	105	6.71	6.09	-0.63	0.17	0.59
1639758_1640504_+_SEN1540		1639758	1640504		+	ydfG	SEN1540	3-hydroxy acid dehydrogenase	139	137	102021	114674	7	145	146	129	96560	102995	6	133	7.06	7.18	0.12	0.11	0.42
1640634_1641320_+_SEN1541		1640634	1641320		+	ydfH	SEN1541	regulatory protein	137	139	100501	116139	7	157	139	125	91668	99986	6	139	7.12	7.29	0.18	0.07	0.3
1641502_1641705_+_SEN1542		1641502	1641705		+	ydfZ	SEN1542	hypothetical protein	41	39	30462	33181	7	155	31	20	20889	16356	4	91	6.51	7.28	0.77	0.01	0.05
1643238_1641772_-_SEN1543		1643238	1641772		-	ydfI	SEN1543	D-mannonate oxidoreductase	146	97	107381	81296	3	64	154	117	102128	93700	3	66	6.04	6	-0.04	0.41	1
1644761_1643382_-_SEN1543A		1644761	1643382		-	-	SEN1543A	membrane transport protein	56	44	41646	36758	1	28	89	56	58849	45108	1	37	5.21	4.81	-0.4	0.59	1
1645834_1644815_-_SEN1544		1645834	1644815		-	rspB	SEN1544	dehydrogenase	40	42	29402	35481	1	31	65	74	43231	59732	2	50	5.64	4.95	-0.69	0.14	1
164618_163875_-_SEN0143		164618	163875		-	yacF	SEN0143	hypothetical protein	105	76	77517	64232	4	95	99	77	65276	61722	4	85	6.41	6.57	0.16	0.12	0.45
1647059_1645845_-_SEN1545		1647059	1645845		-	rspA	SEN1545	starvation sensing protein RspA	37	24	27256	20802	0	19	40	28	26916	22935	1	20	4.32	4.25	-0.07	0.84	1
1647507_1647181_-_SEN1546		1647507	1647181		-	ynfA	SEN1546	hypothetical protein	3	3	2384	3103	0	8	11	7	7507	5829	1	20	4.32	3	-1.32	0.01	1
1647659_1648000_+_SEN1547		1647659	1648000		+	ynfB	SEN1547	hypothetical protein	12	21	9030	17957	1	39	11	14	7617	11498	1	27	4.75	5.29	0.53	0.16	1
1648036_1648596_+_SEN1548		1648036	1648596		+	speG	SEN1548	spermidine N1-acetyltransferase	95	77	69865	64621	5	119	94	58	62178	46662	4	97	6.6	6.89	0.29	0.03	0.16
1649356_1648637_-_SEN1549	1649383	1649356	1648637	1647628	-	ynfC	SEN1549	hypothetical protein	285	249	208909	207984	14	289	237	167	156458	133523	9	201	7.65	8.17	0.52	0	0
1649451_1649759_+_SEN1550		1649451	1649759		+	ynfD	SEN1550	hypothetical protein	17	17	12595	14817	2	44	21	15	14130	12042	2	42	5.39	5.46	0.07	0.66	1
1649913_1652354_+_SEN1551		1649913	1652354		+	dmsA1	SEN1551	dimethyl sulfoxide reductase subunit A	427	294	313003	245654	5	114	263	223	173607	178362	3	72	6.17	6.83	0.66	0	0
165238_164618_-_SEN0144		165238	164618		-	coaE	SEN0144	dephospho-CoA kinase	90	66	66223	55327	4	97	85	62	56082	49462	4	84	6.39	6.6	0.21	0.09	0.35
1652453_1654888_+_SEN1552		1652453	1654888		+	dmsA3	SEN1552	dimethyl sulfoxide reductase subunit	70	55	51776	46074	0	20	75	47	49820	37563	0	17	4.09	4.32	0.23	0.14	1
165464_166507_+_SEN0145		165464	166507		+	guaC	SEN0145	guanosine 5'-monophosphate oxidoreductase	40	30	29398	25656	1	26	25	28	16708	22347	0	18	4.17	4.7	0.53	0.08	1
1654899_1655516_+_SEN1553		1654899	1655516		+	dmsB1	SEN1553	anaerobic dimethyl sulfoxide reductase	2	6	1467	5702	0	5	8	2	5706	1645	0	5	2.32	2.32	0	0.95	1
1655518_1656375_+_SEN1554		1655518	1656375		+	dmsC1	SEN1554	dimethyl sulfoxide reductase subunit	28	30	20768	25750	1	27	31	31	20948	24951	1	26	4.7	4.75	0.05	0.69	1
1656418_1657032_+_SEN1555		1656418	1657032		+	ynfI	SEN1555	twin-argninine leader-binding protein DmsD	48	55	35720	46217	3	66	72	50	47902	40075	3	71	6.15	6.04	-0.11	0.64	1
1657337_1658047_+_SEN1556		1657337	1658047		+	-	SEN1556	ABC transporter membrane protein	103	102	75467	85284	5	113	84	67	55437	54107	3	77	6.27	6.82	0.55	0	0.01
1658076_1658978_+_SEN1557		1658076	1658978		+	-	SEN1557	ABC transporter substrate-binding protein	128	156	94235	130604	5	124	119	102	78976	81966	4	89	6.48	6.95	0.48	0	0.01
1658988_1659635_+_SEN1558	1658979	1658988	1659635		+	-	SEN1558	ABC transporter membrane protein	178	234	130955	196199	12	252	200	159	132187	127271	9	200	7.64	7.98	0.33	0.01	0.04
1659635_1660783_+_SEN1559		1659635	1660783	1660806	+	-	SEN1559	ABC transporter ATP/GTP-binding protein	982	780	718586	651411	29	596	641	576	422897	459697	18	384	8.58	9.22	0.63	0	0
1660919_1662208_+_SEN1560	1660878	1660919	1662208	1663178	+	-	SEN1560	voltage-gated ClC-type chloride channel ClcB	2258	2241	1652358	1871851	66	1365	2487	2324	1638911	1851991	66	1353	10.4	10.41	0.01	0.27	0.81
1662859_1662164_-_SEN1561		1662859	1662164		-	ynfK	SEN1561	dithiobiotin synthetase	6	4	4397	3988	0	6	4	4	3173	3456	0	4	2	2.58	0.58	0.56	1
1664205_1662985_-_SEN1562		1664205	1662985		-	mlc	SEN1562	regulatory protein	80	72	59149	60758	2	49	93	76	61546	60938	2	50	5.64	5.61	-0.03	0.43	1
1665232_1664333_-_SEN1563		1665232	1664333		-	ynfL	SEN1563	regulatory protein	29	9	21306	8002	0	16	17	24	11726	19652	0	17	4.09	4	-0.09	0.93	1
1665352_1666605_+_SEN1564		1665352	1666605		+	ynfM	SEN1564	membrane transport protein	91	78	66595	65769	2	52	131	91	86910	72532	3	63	5.98	5.7	-0.28	0.9	1
1667000_1667248_+_SEN1564A		1667000	1667248		+	-	SEN1564A	acid shock protein	17	9	12749	7788	2	41	14	7	9390	5786	1	30	4.91	5.36	0.45	0.25	1
1667517_1668338_+_SEN1565		1667517	1668338		+	-	SEN1565	exported protease	157	144	114911	120802	6	143	200	118	131853	94388	6	137	7.1	7.16	0.06	0.14	0.51
1668707_1668378_-_SEN1566		1668707	1668378		-	mdtI	SEN1566	multidrug efflux system protein MdtI	15	9	11067	7672	1	28	13	14	8635	11315	1	30	4.91	4.81	-0.1	0.97	1
1669056_1668694_-_SEN1567		1669056	1668694		-	mdtJ	SEN1567	multidrug efflux system protein MdtJ	16	14	12098	11736	1	32	23	18	15462	15033	2	42	5.39	5	-0.39	0.61	1
1669474_1670508_+_SEN1568		1669474	1670508	1670508	+	tqsA	SEN1568	transporter	235	224	171935	187240	8	173	235	210	154878	167360	7	155	7.28	7.43	0.16	0.03	0.16
1672071_1670683_-_SEN1569		1672071	1670683		-	pntB	SEN1569	pyridine nucleotide transhydrogenase	112	85	82590	71583	2	55	153	142	101342	113879	3	77	6.27	5.78	-0.49	0.31	0.92
1673611_1672082_-_SEN1570		1673611	1672082		-	pntA	SEN1570	NAD(P) transhydrogenase subunit alpha	46	46	34031	38978	1	23	73	54	48254	43423	1	29	4.86	4.52	-0.33	0.77	1
1674138_1675082_+_SEN1571		1674138	1675082		+	ydgH	SEN1571	hypothetical protein	104	61	76551	51607	3	67	60	47	40102	38107	2	41	5.36	6.07	0.71	0	1
1675381_1676763_+_SEN1572		1675381	1676763		+	ydgI	SEN1572	amino acid permease	118	94	87060	78653	2	59	126	117	83336	93787	3	64	6	5.88	-0.12	0.61	1
1677160_1676825_-_SEN1573		1677160	1676825		-	ydgC	SEN1573	hypothetical protein	18	23	13602	19886	2	49	32	23	21103	19117	2	59	5.88	5.61	-0.27	0.75	1
1677287_1678018_+_SEN1574	1677287	1677287	1678018	1678321	+	rstA	SEN1574	DNA-binding transcriptional regulator RstA	78	128	57698	107471	5	112	199	198	131135	158139	9	197	7.62	6.81	-0.81	0.02	0.11
167740_166538_-_SEN0146		167740	166538		-	hofC	SEN0146	type IV pilin biogenesis protein	113	109	83309	91367	3	72	115	77	76122	61996	2	57	5.83	6.17	0.34	0.01	0.09
1678498_1679649_+_SEN1575		1678498	1679649		+	ompN	SEN1575	outer membrane protein	106	108	77824	90657	3	73	149	145	98468	116291	4	93	6.54	6.19	-0.35	0.69	1
16792_16259_-_SEN0015	16792	16792	16259	11238	-	-	SEN0015	hypothetical protein	1171	1750	857205	1461606	104	2171	3368	2955	2219723	2354817	209	4283	12.06	11.08	-0.98	0.05	0.24
1679802_1681508_+_SEN1576		1679802	1681508		+	-	SEN1576	hypothetical protein	112	106	82040	89076	2	50	136	87	90115	69406	2	46	5.52	5.64	0.12	0.15	1
1681619_1682920_+_SEN1577		1681619	1682920		+	rstB	SEN1577	sensor protein RstB	47	54	34419	45583	1	30	53	57	35275	45940	1	31	4.95	4.91	-0.05	0.5	1
1682996_1683925_+_SEN1578		1682996	1683925		+	tus	SEN1578	DNA replication terminus site-binding protein	172	134	125983	112392	6	128	107	76	70872	60977	3	70	6.13	7	0.87	0	0
1685325_1683922_-_SEN1579		1685325	1683922		-	fumC	SEN1579	fumarate hydratase	62	57	45737	48213	1	33	54	47	36207	37659	1	26	4.7	5.04	0.34	0.06	1
1687139_1685493_-_SEN1581		1687139	1685493		-	fumA	SEN1581	class I fumarate hydratase	54	39	39961	33297	1	22	46	35	30607	28120	0	17	4.09	4.46	0.37	0.13	1
1687339_1688514_+_SEN1582		1687339	1688514		+	manA	SEN1582	mannose-6-phosphate isomerase	55	41	40943	34360	1	32	33	29	22224	23845	0	19	4.25	5	0.75	0.01	1
1688617_1690125_+_SEN1583		1688617	1690125		+	ydgA	SEN1583	hypothetical protein	94	87	69234	72923	2	47	106	87	69861	69902	2	46	5.52	5.55	0.03	0.29	1
1690831_1691832_+_SEN1584		1690831	1691832		+	add	SEN1584	adenosine deaminase	117	95	85791	79532	4	82	96	84	63641	67068	3	65	6.02	6.36	0.34	0.02	0.11
169115_167730_-_SEN0147		169115	167730		-	hofB	SEN0147	hypothetical protein	56	59	41432	49624	1	32	48	29	32039	23314	1	19	4.25	5	0.75	0	1
1692947_1691907_-_SEN1585	1692947	1692947	1691907		-	ydgJ	SEN1585	oxidoreductase	281	302	206168	252246	10	220	227	204	149796	162828	7	150	7.23	7.78	0.55	0	0
1693563_1693793_+_SEN1586	1693357	1693563	1693793	1693795	+	ydgT	SEN1586	oriC-binding nucleoid-associated protein	54	70	40005	58967	10	214	119	85	78927	68296	15	318	8.31	7.74	-0.57	0.25	0.76
1693882_1694322_+_SEN1587	1693850	1693882	1694322	1694322	+	ydgK	SEN1587	hypothetical protein	105	77	77541	64558	7	161	149	101	98678	80882	10	203	7.67	7.33	-0.33	0.63	1
1694399_1694980_+_SEN1588		1694399	1694980		+	rnfA	SEN1588	Na(+)-translocating NADH-quinone reductase subunit E	14	18	10788	15407	1	22	35	28	23583	22774	1	39	5.29	4.46	-0.83	0.08	1
1694980_1695558_+_SEN1589		1694980	1695558		+	rnfB	SEN1589	electron transport complex protein RnfB	16	11	12429	9289	0	18	20	26	13665	21494	1	30	4.91	4.17	-0.74	0.17	1
1695551_1697665_+_SEN1590		1695551	1697665		+	rnfC	SEN1590	electron transport complex protein RnfC	32	33	23485	27679	0	12	38	46	25046	37250	0	14	3.81	3.58	-0.22	0.69	1
169562_169125_-_SEN0148		169562	169125		-	ppdD	SEN0148	major pilin subunit	40	25	29932	21690	2	58	27	31	17860	24759	2	48	5.58	5.86	0.27	0.27	1
1697666_1698724_+_SEN1591		1697666	1698724		+	rnfD	SEN1591	electron transport complex protein RnfD	54	64	40110	54184	2	44	74	47	49161	37772	2	41	5.36	5.46	0.1	0.2	1
1698728_1699348_+_SEN1592		1698728	1699348		+	rnfG	SEN1592	electron transport complex protein RnfG	72	57	52754	47601	3	80	71	56	47405	44677	3	74	6.21	6.32	0.11	0.17	0.58
1699351_1700043_+_SEN1593	1699351	1699351	1700043		+	rnfE	SEN1593	electron transport complex protein RsxE	179	153	131133	128215	9	187	206	127	136248	101819	8	171	7.42	7.55	0.13	0.08	0.34
1700043_1700678_+_SEN1594		1700043	1700678	1700695	+	nth	SEN1594	endonuclease III	1498	908	1096212	758511	71	1458	1101	648	725833	516857	48	976	9.93	10.51	0.58	0	0
1701279_1702784_+_SEN1595	1700713	1701279	1702784	1702888	+	tppB	SEN1595	tripeptide transporter permease	11875	7819	8688896	6529845	247	5052	10241	5973	6748275	4759327	191	3820	11.9	12.3	0.4	0.07	0.29
1702889_1703494_+_SEN1596	1702889	1702889	1703494	1703494	+	gst	SEN1596	glutathionine S-transferase	3689	2605	2699401	2175522	196	4022	3543	1921	2335096	1530545	160	3189	11.64	11.97	0.33	0.06	0.28
1704413_1703553_-_SEN1597		1704413	1703553	1703553	-	pdxY	SEN1597	pyridoxamine kinase	296	228	216568	191005	11	236	215	164	142137	131337	7	158	7.3	7.88	0.58	0	0
170530_169784_-_SEN0149		170530	169784		-	nadC	SEN0149	nicotinate-nucleotide pyrophosphorylase	13	18	10028	15277	0	16	22	32	15121	25843	1	27	4.75	4	-0.75	0.17	1
1705747_1704473_-_SEN1598		1705747	1704473		-	tyrS	SEN1598	tyrosyl-tRNA synthetase	182	133	133800	111151	4	96	112	106	74325	85036	3	62	5.95	6.58	0.63	0	0
1706530_1705874_-_SEN1599	1706541	1706530	1705874	1705874	-	pdxH	SEN1599	pyridoxamine 5'-phosphate oxidase	322	214	236185	178724	15	315	190	171	125715	136436	9	199	7.64	8.3	0.66	0	0
1706918_1706589_-_SEN1600		1706918	1706589		-	ydhA	SEN1600	lysozyme inhibitor	36	22	26937	19122	3	69	66	62	44031	49410	6	141	7.14	6.11	-1.03	0.01	0.05
170765_171328_+_SEN0150		170765	171328		+	ampD	SEN0150	N-acetyl-anhydromuranmyl-L-alanine amidase	8	5	6568	4689	0	9	3	2	1994	1711	0	3	1.58	3.17	1.58	0	1
1708127_1707006_-_SEN1601		1708127	1707006		-	anmK	SEN1601	anhydro-N-acetylmuramic acid kinase	35	16	25987	13888	0	17	20	14	13406	11376	0	11	3.46	4.09	0.63	0.04	1
1708399_1708866_+_SEN1602	1708356	1708399	1708866	1709541	+	slyB	SEN1602	outer membrane lipoprotein SlyB	404	314	296163	262745	29	597	339	227	223476	181209	21	432	8.75	9.22	0.47	0	0
1709354_1708914_-_SEN1603	1709354	1709354	1708914	1708317	-	slyA	SEN1603	transcriptional regulator SlyA	249	200	182501	167113	19	396	147	113	97495	90447	10	213	7.73	8.63	0.89	0	0
1709549_1709785_+_SEN1604	1709549	1709549	1709785		+	ydhI	SEN1604	hypothetical protein	167	138	122798	115911	24	503	171	110	113202	88070	21	424	8.73	8.97	0.25	0.03	0.16
1709752_1710648_+_SEN1605		1709752	1710648		+	ydhJ	SEN1605	HlyD family protein	229	182	167727	152000	8	178	259	160	170972	128020	8	166	7.38	7.48	0.1	0.07	0.31
1710648_1712687_+_SEN1606		1710648	1712687		+	-	SEN1606	hypothetical protein	267	183	195492	153063	4	85	208	158	137180	125887	3	64	6	6.41	0.41	0	0.02
1713184_1712663_-_SEN1607	1713263	1713184	1712663	1709386	-	sodC	SEN1607	superoxide dismutase	165	154	121225	129331	11	239	191	118	126298	94579	10	211	7.72	7.9	0.18	0.05	0.24
171325_172179_+_SEN0151		171325	172179		+	ampE	SEN0151	regulatory protein AmpE	19	18	14386	15376	0	17	14	29	9604	23409	0	19	4.25	4.09	-0.16	0.97	1
1714160_1713264_-_SEN1608	1714160	1714160	1713264		-	ydhF	SEN1608	oxidoreductase	329	277	240737	232140	12	263	224	190	147671	151887	8	166	7.38	8.04	0.66	0	0
1714450_1714211_-_SEN1609		1714450	1714211		-	ydhL	SEN1609	hypothetical protein	42	34	30939	29157	6	125	25	23	16901	18390	3	73	6.19	6.97	0.78	0.01	0.06
1714553_1715152_+_SEN1610		1714553	1715152		+	ydhM	SEN1610	TetR family transcriptional regulator	13	11	9677	9280	0	15	14	13	9366	10906	0	16	4	3.91	-0.09	0.99	1
1715211_1716308_+_SEN1611		1715211	1716308		+	nemA	SEN1611	N-ethylmaleimide reductase	42	41	30732	34816	1	29	40	37	26547	30027	1	25	4.64	4.86	0.21	0.27	1
1716377_1716784_+_SEN1612		1716377	1716784		+	gloA	SEN1612	glyoxalase I	36	40	27066	34056	3	74	54	41	35724	33244	4	84	6.39	6.21	-0.18	0.99	1
1716885_1717532_+_SEN1613	1716855	1716885	1717532	1718139	+	rnt	SEN1613	ribonuclease T	282	241	206552	201991	15	315	343	238	226423	189964	15	321	8.33	8.3	-0.03	0.15	0.54
1717957_1717610_-_SEN1614		1717957	1717610		-	ydhD	SEN1614	hypothetical protein	38	24	27980	20257	3	69	55	34	36793	27184	4	91	6.51	6.11	-0.4	0.45	1
1718260_1719114_+_SEN1615	1718260	1718260	1719114	1719129	+	ydhO	SEN1615	hypothetical protein	333	308	244363	257355	14	293	457	382	301580	305106	17	354	8.47	8.19	-0.27	0.56	1
1719241_1719822_+_SEN1616	1719161	1719241	1719822	1720030	+	sodB	SEN1616	superoxide dismutase	518	387	379025	323754	29	603	658	505	434047	402821	35	718	9.49	9.24	-0.25	0.78	1
1720290_1721315_+_SEN1617		1720290	1721315		+	purR	SEN1617	DNA-binding transcriptional repressor PurR	98	71	72052	59525	3	64	83	72	55085	58086	2	55	5.78	6	0.22	0.07	1
1722244_1721312_-_SEN1618		1722244	1721312		-	ydhB	SEN1618	DNA-binding transcriptional regulator	33	18	24164	15679	1	21	34	32	22690	26283	1	26	4.7	4.39	-0.31	0.66	1
1722357_1723562_+_SEN1619		1722357	1723562		+	ydhC	SEN1619	inner membrane transport protein YdhC	73	75	53902	63013	2	48	81	58	53756	46606	2	41	5.36	5.58	0.23	0.08	1
1723852_1725000_+_SEN1620		1723852	1725000		+	cfa	SEN1620	cyclopropane-fatty-acyl-phospholipid synthase	260	200	190880	167269	7	155	274	190	181070	151386	7	144	7.17	7.28	0.11	0.06	0.25
17252_16809_-_SEN0016	17296	17252	16809	16793	-	-	SEN0016	hypothetical protein	335	499	245806	417193	35	746	905	727	596760	579907	65	1325	10.37	9.54	-0.83	0.07	0.29
1725683_1725042_-_SEN1621	1725683	1725683	1725042	1723406	-	ribE	SEN1621	riboflavin synthase subunit alpha	247	275	180932	230408	15	320	242	222	159987	177230	12	262	8.03	8.32	0.29	0.01	0.04
1725900_1727273_+_SEN1622		1725900	1727273		+	ydhE	SEN1622	multidrug efflux protein	193	150	141578	126062	4	97	275	254	181739	202564	6	139	7.12	6.6	-0.52	0.34	0.97
1728804_1727746_-_SEN1623		1728804	1727746	1725848	-	ssaU	SEN1623	secretion system apparatus protein SsaU	1400	1067	1024293	891224	44	904	2604	2301	1716114	1833797	82	1676	10.71	9.82	-0.89	0.11	0.42
1729580_1728801_-_SEN1624		1729580	1728801		-	ssaT	SEN1624	type III secretion protein	49	50	36497	41898	2	50	109	87	72141	69476	4	90	6.49	5.64	-0.85	0.02	0.12
1729847_1729581_-_SEN1625		1729847	1729581		-	ssaS	SEN1625	type III secretion protein	15	13	11576	10901	2	42	36	28	24128	22891	4	88	6.46	5.39	-1.07	0.01	0.09
1730491_1729844_-_SEN1626		1730491	1729844		-	ssaR	SEN1626	type III secretion system protein	57	38	42030	31944	2	57	102	79	67594	63241	4	100	6.64	5.83	-0.81	0.03	0.15
1731527_1730559_-_SEN1627		1731527	1730559	1730493	-	ssaQ	SEN1627	type III secretion system protein	137	102	100444	85811	4	96	219	217	144759	173150	7	164	7.36	6.58	-0.77	0.05	0.21
1731882_1731508_-_SEN1628		1731882	1731508		-	ssaP	SEN1628	type III secretion protein	22	19	16665	16622	2	44	42	28	28220	23009	3	68	6.09	5.46	-0.63	0.2	1
173221_172271_-_SEN0152		173221	172271		-	-	SEN0152	glycosyl hydrolase	127	115	93560	96454	4	99	83	72	55288	57860	2	59	5.88	6.63	0.75	0	0
1732240_1731863_-_SEN1629		1732240	1731863		-	ssaO	SEN1629	type III secretion protein	21	14	15849	12040	1	36	34	18	22773	14454	2	49	5.61	5.17	-0.44	0.5	1
1733544_1732243_-_SEN1630		1733544	1732243		-	ssaN	SEN1630	type III secretion system ATPase	80	56	58640	46985	1	40	88	95	58159	76381	2	51	5.67	5.32	-0.35	0.74	1
1735579_1733534_-_SEN1631		1735579	1733534		-	ssaV	SEN1631	secretion system apparatus protein SsaV	294	230	215748	192604	4	99	413	340	272531	271431	6	132	7.04	6.63	-0.42	0.81	1
1735932_1735564_-_SEN1632	1735960	1735932	1735564		-	ssaM	SEN1632	pathogenicity island protein	96	92	70601	77049	9	200	122	99	80514	79285	10	216	7.75	7.64	-0.11	0.63	1
1737006_1735990_-_SEN1633		1737006	1735990		-	ssaL	SEN1633	secretion system protein	92	62	67343	52433	2	58	118	75	78261	59784	3	67	6.07	5.86	-0.21	0.88	1
1737646_1736972_-_SEN1634		1737646	1736972		-	ssaK	SEN1634	pathogenicity island protein	237	167	174089	139509	11	232	486	401	320820	320157	23	474	8.89	7.86	-1.03	0	0.01
1738191_1737643_-_SEN1635		1738191	1737643		-	-	SEN1635	pathogenicity island protein	57	50	41816	41885	3	76	131	85	86717	68061	7	140	7.13	6.25	-0.88	0.01	0.08
1738958_1738209_-_SEN1636		1738958	1738209		-	ssaJ	SEN1636	pathogenicity island lipoprotein	24	26	17818	22231	1	26	126	94	83095	75414	5	105	6.71	4.7	-2.01	0	0
1739203_1738955_-_SEN1637		1739203	1738955		-	ssaI	SEN1637	pathogenicity island protein	4	9	3411	7904	1	22	22	12	14824	10013	2	49	5.61	4.46	-1.16	0.02	1
1739442_1739215_-_SEN1638		1739442	1739215		-	ssaH	SEN1638	pathogenicity island protein	3	4	2413	4055	0	14	5	5	3508	4497	0	17	4.09	3.81	-0.28	0.59	1
1739698_1739483_-_SEN1639		1739698	1739483		-	ssaG	SEN1639	pathogenicity island protein	25	22	18400	18747	4	85	37	27	24556	21563	5	106	6.73	6.41	-0.32	0.64	1
1740481_1739792_-_SEN1640		1740481	1739792	1739699	-	sseG	SEN1640	pathogenicity island effector protein	160	131	117583	109400	8	164	194	163	128030	130205	9	187	7.55	7.36	-0.19	0.62	1
1741260_1740478_-_SEN1641		1741260	1740478		-	sseF	SEN1641	pathogenicity island effector protein	61	74	44920	61834	3	68	170	160	112578	127959	7	153	7.26	6.09	-1.17	0	0
1741710_1741276_-_SEN1642		1741710	1741276		-	sscB	SEN1642	pathogenicity island protein	23	23	17252	19587	2	42	32	28	21589	22613	2	50	5.64	5.39	-0.25	0.74	1
1742178_1741762_-_SEN1643		1742178	1741762		-	sseE	SEN1643	pathogenicity island effector protein	12	7	8816	6448	0	18	17	12	11201	10326	1	25	4.64	4.17	-0.47	0.41	1
1742768_1742181_-_SEN1644		1742768	1742181		-	sseD	SEN1644	pathogenicity island effector protein	4	0	3217	821	0	3	2	5	1945	4715	0	5	2.32	1.58	-0.74	0.16	1
1744238_1742784_-_SEN1645		1744238	1742784		-	sseC	SEN1645	pathogenicity island effector protein	28	13	20578	11405	0	10	22	17	14789	13622	0	9	3.17	3.32	0.15	0.48	1
1744714_1744241_-_SEN1646		1744714	1744241		-	sscA	SEN1646	type III secretion system chaperone protein	35	31	26136	26241	2	55	49	26	32826	21459	2	57	5.83	5.78	-0.05	0.81	1
1745301_1744711_-_SEN1647		1745301	1744711		-	sseB	SEN1647	pathogenicity island effector protein	51	37	37596	31631	2	58	51	38	34092	30706	2	54	5.75	5.86	0.1	0.4	1
1745634_1745308_-_SEN1648		1745634	1745308		-	sseA	SEN1648	pathogenicity island protein	13	20	9786	16778	1	40	14	14	9290	11445	1	31	4.95	5.32	0.37	0.28	1
1746079_1745837_-_SEN1649		1746079	1745837		-	ssaE	SEN1649	secretion system protein	16	7	12264	6171	1	37	33	38	21910	30349	5	107	6.74	5.21	-1.53	0	0
174627_173221_-_SEN0153		174627	173221		-	-	SEN0153	symporter	212	167	155584	139487	5	104	251	211	165842	168531	5	118	6.88	6.7	-0.18	0.57	1
1747298_1746087_-_SEN1650		1747298	1746087		-	ssaD	SEN1650	pathogenicity island protein	50	59	36763	49566	1	35	228	181	150676	144908	6	121	6.92	5.13	-1.79	0	0
1748772_1747279_-_SEN1651		1748772	1747279		-	ssaC	SEN1651	outer membrane secretory protein	75	69	55143	57828	1	37	99	92	65410	73481	2	46	5.52	5.21	-0.31	0.86	1
1749175_1748774_-_SEN1652	1749214	1749175	1748774	1748774	-	ssaB	SEN1652	pathogenicity island 2 secreted effector protein	107	116	78830	97642	10	219	124	119	82101	95184	10	220	7.78	7.77	-0.01	0.35	1
1749576_1752338_+_SEN1653	1749576	1749576	1752338	1752338	+	ssrA	SEN1653	two-component sensor kinase	977	814	715085	680488	12	252	1359	1028	895977	819356	15	310	8.28	7.98	-0.3	0.85	1
1752369_1753007_+_SEN1654		1752369	1753007		+	ssrB	SEN1654	two-component response regulator	89	88	65722	74214	5	109	114	112	75691	89712	6	129	7.01	6.77	-0.24	0.96	1
1753186_1753914_+_SEN1655	1753186	1753186	1753914	1753914	+	orf242	SEN1655	transcriptional regulator	1273	930	931618	777232	57	1172	1082	816	713406	650337	46	935	9.87	10.19	0.33	0.01	0.06
1754086_1755045_+_SEN1656		1754086	1755045		+	orf319	SEN1656	pathogenicity island protein	198	146	145030	122213	6	139	165	138	108738	110131	5	113	6.82	7.12	0.3	0.02	0.1
1755379_1755167_-_SEN1657		1755379	1755167		-	orf70	SEN1657	hypothetical protein	14	11	10331	9762	2	47	6	11	4305	9430	1	32	5	5.55	0.55	0.17	1
1756115_1755477_-_SEN1658		1756115	1755477		-	ttrR	SEN1658	two-component response regulator	12	13	9284	11124	0	15	8	11	5288	9403	0	11	3.46	3.91	0.45	0.22	1
1757850_1756072_-_SEN1659		1757850	1756072		-	ttrS	SEN1659	histidine kinase, two component regulatory protein	30	35	22151	29751	0	14	55	49	36783	39165	1	21	4.39	3.81	-0.58	0.25	1
1758014_1758766_+_SEN1660		1758014	1758766		+	ttrB	SEN1660	tetrathionate reductase subunit B	16	13	11871	10954	0	15	14	14	9808	11323	0	14	3.81	3.91	0.1	0.61	1
1758767_1759789_+_SEN1661		1758767	1759789		+	ttrC	SEN1661	tetrathionate reductase subunit C	43	50	31897	42390	1	36	38	51	25150	41164	1	32	5	5.17	0.17	0.27	1
1759782_1762844_+_SEN1662		1759782	1762844		+	ttrA	SEN1662	tetrathionate reductase subunit A	148	129	108436	108337	1	35	118	111	77899	89137	1	27	4.75	5.13	0.37	0.01	1
176161_174791_-_SEN0154		176161	174791		-	aroP	SEN0154	aromatic amino acid transporter	91	99	67181	83453	2	54	111	88	73514	70255	2	52	5.7	5.75	0.05	0.21	1
1763167_1764393_+_SEN1663		1763167	1764393		+	orf408	SEN1663	ribokinase/regulatory protein	88	92	64820	76875	2	57	160	118	105699	94610	4	81	6.34	5.83	-0.51	0.27	0.81
17633_19732_+_SEN0017		17633	19732		+	-	SEN0017	chitinase	57	36	42038	30774	0	17	37	47	24715	38181	0	14	3.81	4.09	0.28	0.23	1
1764405_1765142_+_SEN1664		1764405	1765142		+	orf245	SEN1664	Orf 245 protein	40	45	29576	38375	2	46	78	83	51756	66271	3	79	6.3	5.52	-0.78	0.04	0.21
1765201_1766094_+_SEN1665	1765201	1765201	1766094	1766115	+	orf32	SEN1665	hydrolase	507	427	371025	357404	19	407	471	345	310373	275536	16	327	8.35	8.67	0.32	0	0.02
1766116_1767459_+_SEN1666	1766116	1766116	1767459	1767461	+	orf48	SEN1666	amino acid permease	620	552	454028	461379	16	340	596	408	392793	325651	13	267	8.06	8.41	0.35	0	0.03
176727_177491_+_SEN0155		176727	177491		+	pdhR	SEN0155	transcriptional regulator PdhR	60	75	44585	63254	3	70	96	86	63368	68801	4	86	6.43	6.13	-0.3	0.89	1
1767915_1769273_+_SEN1667	1767599	1767915	1769273	1769306	+	pykF	SEN1667	pyruvate kinase	580	557	425033	465501	15	327	618	521	407779	415420	14	302	8.24	8.35	0.11	0.09	0.35
1769584_1769820_+_SEN1668	1769584	1769584	1769820	1769820	+	lpp	SEN1668	major outer membrane lipoprotein	80	31	58999	25897	8	179	51	34	33878	27458	6	129	7.01	7.48	0.47	0.04	0.18
1769903_1770145_+_SEN1669	1769871	1769903	1770145	1770145	+	lppB	SEN1669	major outer membrane lipoprotein	238	171	174522	143520	31	654	118	110	78003	88310	16	342	8.42	9.35	0.94	0	0
1771212_1770211_-_SEN1670		1771212	1770211		-	ynhG	SEN1670	hypothetical protein	2	3	1932	3157	0	2	11	2	7600	2224	0	4	2	1	-1	0.07	1
1771783_1771367_-_SEN1671		1771783	1771367		-	ynhA	SEN1671	cysteine desufuration protein SufE	4	6	3577	5792	0	11	18	17	11885	13544	1	30	4.91	3.46	-1.45	0	1
1773016_1771796_-_SEN1672		1773016	1771796		-	sufS	SEN1672	bifunctional cysteine desulfurase/selenocysteine lyase	14	17	10966	14755	0	10	35	24	23204	19186	0	17	4.09	3.32	-0.77	0.15	1
1774284_1773013_-_SEN1673		1774284	1773013		-	sufD	SEN1673	cysteine desulfurase activator complex subunit SufD	336	261	246141	218394	8	182	223	179	147478	143058	5	114	6.83	7.51	0.67	0	0
1775005_1774259_-_SEN1674		1775005	1774259		-	sufC	SEN1674	cysteine desulfurase ATPase	43	33	31678	28228	1	40	32	25	21289	20466	1	27	4.75	5.32	0.57	0.06	1
1776509_1775022_-_SEN1675		1776509	1775022		-	sufB	SEN1675	cysteine desulfurase activator complex subunit SufB	48	43	35676	36182	1	24	40	36	26806	28847	0	18	4.17	4.58	0.42	0.11	1
177651_180314_+_SEN0156		177651	180314		+	aceE	SEN0156	pyruvate dehydrogenase subunit E1	78	58	57544	48803	0	19	78	58	51559	46275	0	18	4.17	4.25	0.08	0.16	1
1776886_1776518_-_SEN1676		1776886	1776518		-	sufA	SEN1676	iron-sulfur cluster assembly scaffold protein	0	0	4	276	0	0	2	1	1531	1031	0	3	1.58	#NUM!	#NUM!	0	1
1777313_1778659_+_SEN1677	1777199	1777313	1778659	1778665	+	-	SEN1677	transporter	1712	1800	1252605	1503478	49	1023	1045	929	689125	740167	25	530	9.05	10	0.95	0	0
1779174_1778947_-_SEN1678		1779174	1778947		-	ydiH	SEN1678	hypothetical protein	5	4	3888	4055	0	17	19	13	13058	10932	2	52	5.7	4.09	-1.61	0	1
1779644_1779234_-_SEN1679		1779644	1779234		-	-	SEN1679	hypothetical protein	6	4	4899	4028	0	10	25	19	16683	15377	1	39	5.29	3.32	-1.96	0	1
1782697_1779641_-_SEN1680		1782697	1779641		-	ydiJ	SEN1680	hypothetical protein	38	33	28174	28166	0	9	33	21	22158	16853	0	6	2.58	3.17	0.58	0.06	1
1782962_1784080_+_SEN1681		1782962	1784080		+	ydiK	SEN1681	inner membrane protein	77	76	56404	63768	2	53	136	94	89729	75131	3	73	6.19	5.73	-0.46	0.37	1
1784538_1784897_+_SEN1682	1784538	1784538	1784897	1784982	+	ydiL	SEN1682	hypothetical protein	113	120	83402	100919	12	256	145	107	96080	85924	12	252	7.98	8	0.02	0.29	0.86
1785038_1786249_+_SEN1683		1785038	1786249		+	ydiM	SEN1683	MFS family transport protein	77	91	56336	76647	2	54	202	153	133512	122277	5	105	6.71	5.75	-0.96	0	0.02
1786613_1787848_+_SEN1684		1786613	1787848		+	ydiN	SEN1684	MFS family transport protein	92	104	67864	87254	3	62	230	215	151918	171992	6	131	7.03	5.95	-1.08	0	0
1787915_1788781_+_SEN1685		1787915	1788781		+	ydiB	SEN1685	quinate/shikimate dehydrogenase	82	79	60426	66211	3	73	96	87	63299	69593	3	76	6.25	6.19	-0.06	0.51	1
1788826_1789584_+_SEN1686		1788826	1789584		+	aroD	SEN1686	3-dehydroquinate dehydratase	22	29	16593	24959	1	27	97	107	64475	85937	4	99	6.63	4.75	-1.87	0	0
1789738_1791333_+_SEN1687		1789738	1791333		+	ydiF	SEN1687	acetyl CoA transferase	42	44	30854	37343	1	21	127	120	84119	96242	2	56	5.81	4.39	-1.42	0	1
1791347_1792498_+_SEN1688		1791347	1792498		+	ydiO	SEN1688	acyl-CoA dehydrogenase	19	14	14511	12165	0	11	52	52	34485	41569	1	33	5.04	3.46	-1.58	0	1
1793464_1792574_-_SEN1689		1793464	1792574		-	ydiP	SEN1689	HTH-type transcriptional regulator	93	103	68729	86669	4	87	145	126	95884	100526	5	110	6.78	6.44	-0.34	0.64	1
1793927_1794691_+_SEN1690		1793927	1794691		+	ydiQ	SEN1690	electron transfer flavoprotein YdiQ	54	49	40009	41644	2	53	92	72	61222	58095	3	77	6.27	5.73	-0.54	0.27	0.83
1794713_1795648_+_SEN1691		1794713	1795648		+	ydiR	SEN1691	electron transfer flavoprotein subunit YdiR	19	16	14580	13375	0	14	23	10	15348	8267	0	12	3.58	3.81	0.22	0.4	1
1795705_1796991_+_SEN1692		1795705	1796991		+	ydiS	SEN1692	hypothetical protein	52	61	38728	51375	1	35	83	58	55019	46841	1	39	5.29	5.13	-0.16	0.76	1
1796988_1797281_+_SEN1693		1796988	1797281		+	ydiT	SEN1693	ferredoxin-like protein	6	3	4842	2594	0	12	14	5	9563	4545	1	23	4.52	3.58	-0.94	0.09	1
1797519_1799159_+_SEN1694		1797519	1799159		+	ydiD	SEN1694	short chain acyl-CoA synthetase	180	191	132204	160334	4	89	219	143	144438	113949	3	78	6.29	6.48	0.19	0.04	0.21
1801579_1799201_-_SEN1695		1801579	1799201		-	pps	SEN1695	phosphoenolpyruvate synthase	52	42	38655	35213	0	15	64	74	42713	59571	1	21	4.39	3.91	-0.49	0.44	1
1801916_1802749_+_SEN1696	1801916	1801916	1802749		+	ydiA	SEN1696	hypothetical protein	203	184	148894	154452	8	181	216	139	142803	111014	7	152	7.25	7.5	0.25	0.02	0.1
1802905_1803951_+_SEN1697	1802905	1802905	1803951	1803951	+	aroH	SEN1697	phospho-2-dehydro-3-deoxyheptonate aldolase	231	298	169699	248919	9	199	255	213	168326	169772	7	161	7.33	7.64	0.31	0	0.03
180329_182212_+_SEN0157		180329	182212		+	aceF	SEN0157	dihydrolipoamide acetyltransferase	6	7	5032	6506	0	3	19	11	13082	9329	0	5	2.32	1.58	-0.74	0.05	1
1804108_1804299_+_SEN1698	1804030	1804108	1804299	1804299	+	ydiE	SEN1698	hypothetical protein	121	97	89122	81328	21	443	62	59	41016	47189	11	229	7.84	8.79	0.95	0	0
1805776_1804334_-_SEN1699		1805776	1804334		-	ydiU	SEN1699	hypothetical protein	73	52	53631	43939	1	33	47	31	31090	24816	0	19	4.25	5.04	0.8	0	1
1806551_1805838_-_SEN1700		1806551	1805838		-	ydiV	SEN1700	hypothetical protein	5	11	3714	9489	0	9	17	13	11636	11001	0	15	3.91	3.17	-0.74	0.13	1
1807329_1806865_-_SEN1701		1807329	1806865		-	nlpC	SEN1701	lipoprotein	35	20	25635	17287	2	46	67	46	44542	37420	4	88	6.46	5.52	-0.94	0.02	0.1
1808155_1807406_-_SEN1702		1808155	1807406		-	btuD	SEN1702	vitamin B12-transporter ATPase	17	13	13032	11410	0	16	13	12	8973	9599	0	12	3.58	4	0.42	0.24	1
1808706_1808155_-_SEN1703		1808706	1808155		-	btuE	SEN1703	glutathione peroxidase	13	11	9511	9847	0	17	11	13	7455	10414	0	16	4	4.09	0.09	0.63	1
1809778_1808798_-_SEN1704		1809778	1808798		-	btuC	SEN1704	vtamin B12-transporter permease	26	22	19321	18787	0	19	28	15	18950	12338	0	15	3.91	4.25	0.34	0.3	1
1810280_1809981_-_SEN1705		1810280	1809981		-	ihfA	SEN1705	integration host factor subunit alpha	3	2	2397	2121	0	7	5	3	3894	2459	0	10	3.32	2.81	-0.51	0.34	1
1812672_1810285_-_SEN1706		1812672	1810285		-	pheT	SEN1706	phenylalanyl-tRNA synthetase subunit beta	18	28	13585	23865	0	7	43	25	28800	20257	0	10	3.32	2.81	-0.51	0.5	1
1813671_1812688_-_SEN1707		1813671	1812688		-	pheS	SEN1707	phenylalanyl-tRNA synthetase subunit alpha	72	67	53357	56002	2	55	47	60	31408	48099	1	40	5.32	5.78	0.46	0.01	1
1814329_1813973_-_SEN1708		1814329	1813973		-	rplT	SEN1708	50S ribosomal protein L20	59	48	43781	40273	5	117	32	21	21606	16827	2	53	5.73	6.87	1.14	0	0
1814577_1814380_-_SEN1709		1814577	1814380		-	rpmI	SEN1709	50S ribosomal protein L35	27	13	20122	11530	3	79	7	13	5240	11149	1	41	5.36	6.3	0.95	0.01	0.06
1815107_1814673_-_SEN1710		1815107	1814673		-	infC	SEN1710	translation initiation factor IF-3	14	11	10732	9664	1	23	17	10	11336	8668	1	22	4.46	4.52	0.06	0.77	1
1817147_1815219_-_SEN1711		1817147	1815219		-	thrS	SEN1711	threonyl-tRNA synthetase	180	156	132111	130600	3	68	162	116	107096	93051	2	51	5.67	6.09	0.42	0.01	1
1818045_1819268_+_SEN1712		1818045	1819268		+	rfc	SEN1712	O-antigen polymerase	195	171	143065	143600	5	117	261	194	172483	155013	6	133	7.06	6.87	-0.18	0.61	1
1820807_1819953_-_SEN1713		1820807	1819953		-	-	SEN1713	DNA/RNA non-specific endonuclease	161	148	118367	123941	6	141	165	134	109376	107392	6	126	6.98	7.14	0.16	0.06	0.28
1821260_1822219_+_SEN1715	1821260	1821260	1822219	1823076	+	-	SEN1715	outer membrane protein	636	678	465596	566590	25	537	646	461	425909	367647	20	413	8.69	9.07	0.38	0	0.03
1823026_1822268_-_SEN1716		1823026	1822268		-	ydiY	SEN1716	outer membrane protein	113	82	82990	68988	4	100	98	66	64945	53001	3	77	6.27	6.64	0.38	0.02	0.1
1823315_1824247_+_SEN1717		1823315	1824247		+	pfkB	SEN1717	6-phosphofructokinase	26	27	19624	22682	1	22	47	15	31070	12582	1	23	4.52	4.46	-0.06	0.83	1
182414_183838_+_SEN0158		182414	183838		+	lpdA	SEN0158	dihydrolipoamide dehydrogenase	38	41	28174	34673	1	22	32	38	21386	30541	0	18	4.17	4.46	0.29	0.21	1
1824343_1824633_+_SEN1718		1824343	1824633		+	ydiZ	SEN1718	hypothetical protein	23	23	17142	19417	3	62	24	18	16445	14550	2	53	5.73	5.95	0.23	0.37	1
1824740_1825600_+_SEN1719	1824740	1824740	1825600	1825622	+	-	SEN1719	hypothetical protein	346	238	253268	199557	12	262	193	204	127240	163006	8	168	7.39	8.03	0.64	0	0
1826179_1825643_-_SEN1720		1826179	1825643		-	yniB	SEN1720	hypothetical protein	70	64	51461	53456	4	97	108	68	71230	54512	5	117	6.87	6.6	-0.27	0.99	1
1826328_1826996_+_SEN1721		1826328	1826996		+	yniC	SEN1721	2-deoxyglucose-6-phosphatase	60	63	44084	53331	3	72	59	45	39401	36627	2	56	5.81	6.17	0.36	0.05	0.22
1827134_1827733_+_SEN1722		1827134	1827733		+	ydjM	SEN1722	hypothetical protein	95	75	69869	62843	5	110	89	70	59214	55783	4	95	6.57	6.78	0.21	0.08	0.34
1827870_1829261_+_SEN1723	1827870	1827870	1829261		+	ydjN	SEN1723	sodium:dicarboxylate symporter	358	290	262274	242640	8	181	304	274	200583	218612	7	150	7.23	7.5	0.27	0	0.03
1829606_1829364_-_SEN1724		1829606	1829364		-	cedA	SEN1724	cell division modulator	8	12	5925	10249	1	33	13	6	8714	4954	1	28	4.81	5.04	0.24	0.49	1
1829971_1832223_+_SEN1725		1829971	1832223		+	katE	SEN1725	hydroperoxidase II	126	106	92825	89161	1	40	169	144	111860	115429	2	50	5.64	5.32	-0.32	0.86	1
1833025_1832267_-_SEN1726		1833025	1832267		-	-	SEN1726	hypothetical protein	28	26	21140	22436	1	28	37	29	24815	23309	1	31	4.95	4.81	-0.15	0.97	1
1834393_1833038_-_SEN1727		1834393	1833038		-	celF	SEN1727	phospho-beta-glucosidase B	31	21	23157	17734	0	15	33	27	22279	21929	0	16	4	3.91	-0.09	0.96	1
1835282_1834518_-_SEN1728	1835282	1835282	1834518	1834518	-	celD	SEN1728	DNA-binding transcriptional regulator ChbR	154	170	113133	142416	8	167	261	261	172476	207971	12	248	7.95	7.38	-0.57	0.24	0.74
1835718_1835371_-_SEN1729		1835718	1835371		-	celC	SEN1729	PTS system N,N'-diacetylchitobiose-specific transporter subunit IIA	16	8	12195	7507	1	28	8	5	5481	4327	0	14	3.81	4.81	1	0.02	1
1837127_1835769_-_SEN1730		1837127	1835769		-	celB	SEN1730	PTS system N,N'-diacetylchitobiose-specific transporter subunit IIC	34	35	25098	30041	0	20	101	75	66787	60220	2	46	5.52	4.32	-1.2	0	1
1837530_1837210_-_SEN1731		1837530	1837210		-	celA	SEN1731	PTS system N,N'-diacetylchitobiose-specific transporter subunit IIB	2	0	1511	625	0	3	9	4	6071	3696	0	15	3.91	1.58	-2.32	0	1
1838172_1837831_-_SEN1732		1838172	1837831		-	osmE	SEN1732	DNA-binding transcriptional activator OsmE	27	13	20336	11530	2	46	18	12	11954	10087	1	32	5	5.52	0.52	0.12	1
1838391_1839218_+_SEN1733		1838391	1839218		+	nadE	SEN1733	NAD synthetase	26	22	19034	19006	1	22	34	30	23045	24337	1	28	4.81	4.46	-0.35	0.63	1
1839312_1840220_+_SEN1734	1839312	1839312	1840220	1840969	+	-	SEN1734	nucleotide excision repair endonuclease	283	249	207073	208056	11	228	344	271	226871	216047	12	243	7.92	7.83	-0.09	0.23	0.73
1840780_1840295_-_SEN1735		1840780	1840295		-	spy	SEN1735	hypothetical protein	33	29	24657	24379	2	50	55	32	36365	26270	3	64	6	5.64	-0.36	0.55	1
184127_184411_+_SEN0159		184127	184411		+	-	SEN0159	hypothetical protein	18	19	13169	16447	2	51	18	10	12437	8224	1	36	5.17	5.67	0.5	0.14	1
1842084_1841116_-_SEN1736		1842084	1841116		-	astE	SEN1736	succinylglutamate desuccinylase	16	6	12239	5841	0	9	34	32	23024	25904	1	25	4.64	3.17	-1.47	0	1
1843420_1842077_-_SEN1737		1843420	1842077		-	astB	SEN1737	succinylarginine dihydrolase	14	15	10335	12968	0	8	30	19	19868	15890	0	13	3.7	3	-0.7	0.25	1
1844895_1843417_-_SEN1738		1844895	1843417		-	astD	SEN1738	succinylglutamic semialdehyde dehydrogenase	15	15	11451	12884	0	8	13	14	9090	11572	0	6	2.58	3	0.42	0.42	1
1845926_1844892_-_SEN1739		1845926	1844892		-	astA	SEN1739	arginine succinyltransferase	243	167	178309	139799	7	153	270	201	178065	160646	8	163	7.35	7.26	-0.09	0.33	0.95
1847143_1845917_-_SEN1740		1847143	1845917		-	astC	SEN1740	bifunctional succinylornithine transaminase/acetylornithine transaminase	19	20	14394	17492	0	12	21	23	14162	18834	0	13	3.7	3.58	-0.12	0.84	1
1847589_1848395_+_SEN1741	1847589	1847589	1848395	1848441	+	xthA	SEN1741	exonuclease III	571	353	417987	295565	21	442	933	545	615131	434259	32	650	9.34	8.79	-0.56	0.41	1
1848468_1848884_+_SEN1742	1848468	1848468	1848884	1849129	+	-	SEN1742	pyrimidine (deoxy)nucleoside triphosphate pyrophosphohydrolase	677	360	495585	300741	46	954	964	615	635803	490752	67	1350	10.4	9.9	-0.5	0.52	1
1849119_1848844_-_SEN1743		1849119	1848844		-	-	SEN1743	hypothetical protein	7	4	5715	3840	0	17	7	5	4798	4027	0	15	3.91	4.09	0.18	0.77	1
1849358_1850701_+_SEN1744		1849358	1850701		+	gdhA	SEN1744	glutamate dehydrogenase	51	50	37523	42122	1	29	53	34	35027	27820	1	23	4.52	4.86	0.33	0.1	1
185240_184449_-_SEN0160		185240	184449		-	-	SEN0160	hypothetical protein	45	34	32931	28514	1	38	53	51	34934	40737	2	47	5.55	5.25	-0.31	0.74	1
1852680_1850731_-_SEN1745		1852680	1850731		-	topB	SEN1745	DNA topoisomerase III	78	48	57702	40331	1	25	55	35	36496	28407	0	16	4	4.64	0.64	0.01	1
1853728_1852685_-_SEN1746		1853728	1852685		-	selD	SEN1746	selenophosphate synthetase	3	7	2659	5953	0	4	6	7	4564	6199	0	5	2.32	2	-0.32	0.63	1
1854397_1853846_-_SEN1747		1854397	1853846		-	ydjA	SEN1747	hypothetical protein	4	1	3334	1335	0	4	2	8	1555	6769	0	7	2.81	2	-0.81	0.11	1
1854571_1856427_+_SEN1748		1854571	1856427		+	sppA	SEN1748	protease 4	64	60	47305	50406	1	26	75	71	49786	57155	1	28	4.81	4.7	-0.11	0.61	1
1856523_1857539_+_SEN1749		1856523	1857539		+	ansA	SEN1749	asparaginase	27	29	20267	24352	1	21	47	51	31359	40846	1	35	5.13	4.39	-0.74	0.11	1
1857566_1858222_+_SEN1750		1857566	1858222		+	pncA	SEN1750	nicotinamidase/pyrazinamidase	68	65	49771	54684	3	79	75	94	49699	75623	4	95	6.57	6.3	-0.27	0.98	1
1859683_1858325_-_SEN1751		1859683	1858325		-	-	SEN1751	metabolite transport protein	146	112	106867	94332	3	74	220	174	145066	139161	5	104	6.7	6.21	-0.49	0.44	1
1860643_1859819_-_SEN1752		1860643	1859819		-	-	SEN1752	DeoR family transcriptional regulator	28	35	21185	29599	1	30	60	50	39984	40123	2	48	5.58	4.91	-0.68	0.13	1
1861690_1860707_-_SEN1753		1861690	1860707		-	-	SEN1753	oxidoreductase	82	52	60451	44024	2	53	71	56	46964	44664	2	46	5.52	5.73	0.2	0.11	1
1862647_1861700_-_SEN1754		1862647	1861700		-	-	SEN1754	sugar kinase	29	15	21694	12625	0	18	40	21	26488	16887	1	22	4.46	4.17	-0.29	0.6	1
1863488_1862652_-_SEN1755		1863488	1862652		-	-	SEN1755	aldolase	10	8	7352	7082	0	8	15	4	10018	3426	0	8	3	3	0	0.7	1
1864553_1863510_-_SEN1756		1864553	1863510		-	-	SEN1756	oxidoreductase	69	74	51145	62321	2	54	186	147	122842	117824	5	115	6.85	5.75	-1.09	0	0
1865943_1864564_-_SEN1757		1865943	1864564		-	-	SEN1757	membrane transport protein	111	94	81236	79005	2	58	106	96	70085	76938	2	53	5.73	5.86	0.13	0.13	1
1867046_1865970_-_SEN1758		1867046	1865970		-	-	SEN1758	oxidoreductase	50	37	36606	30961	1	31	54	44	35879	35708	1	33	5.04	4.95	-0.09	0.74	1
1868218_1867940_-_SEN1760	1868218	1868218	1867940	1867938	-	yeaC	SEN1760	hypothetical protein	121	68	89134	57091	12	262	86	69	57065	55270	9	201	7.65	8.03	0.38	0.01	0.09
1868703_1868260_-_SEN1761		1868703	1868260		-	yeaA	SEN1761	methionine sulfoxide reductase B	40	41	29398	34507	3	71	25	34	16625	27493	2	49	5.61	6.15	0.54	0.05	0.22
186875_185253_-_SEN0161	186875	186875	185253	185253	-	yacH	SEN0161	hypothetical protein	267	261	195864	218488	6	127	460	375	303750	298920	9	185	7.53	6.99	-0.54	0.48	1
1869015_1870010_+_SEN1762		1869015	1870010		+	gapA	SEN1762	glyceraldehyde 3-phosphate dehydrogenase A	53	52	39383	43528	2	41	78	48	51735	38299	2	45	5.49	5.36	-0.13	0.66	1
1870339_1871223_+_SEN1763		1870339	1871223		+	yeaD	SEN1763	hypothetical protein	111	112	81656	93944	4	99	116	83	76988	66467	4	81	6.34	6.63	0.29	0.02	0.13
1872170_1871322_-_SEN1764	1872170	1872170	1871322	1868825	-	-	SEN1764	oxidoreductase	270	365	197829	304903	14	296	384	337	253236	268553	15	307	8.26	8.21	-0.05	0.15	0.54
187264_189861_+_SEN0162		187264	189861		+	acnB	SEN0162	bifunctional aconitate hydratase 2/2-methylisocitrate dehydratase	99	53	72593	45016	1	22	97	89	64144	71243	1	26	4.7	4.46	-0.24	0.87	1
1873472_1872276_-_SEN1765		1873472	1872276		-	-	SEN1765	regulatory protein	70	74	51408	61919	2	47	74	38	48771	30401	1	33	5.04	5.55	0.51	0.01	1
1874508_1873762_-_SEN1766		1874508	1873762		-	mipA	SEN1766	outer membrane protein	21	24	15877	20672	1	24	33	25	21945	20370	1	28	4.81	4.58	-0.22	0.84	1
1874935_1876869_+_SEN1767		1874935	1876869		+	yeaG	SEN1767	serine kinase	193	126	141371	105292	3	63	137	89	90412	71034	2	41	5.36	5.98	0.62	0	1
1876992_1878278_+_SEN1768		1876992	1878278		+	yeaH	SEN1768	hypothetical protein	44	46	32200	38848	1	27	55	63	36472	50842	1	33	5.04	4.75	-0.29	0.83	1
1878918_1880411_+_SEN1769		1878918	1880411	1880411	+	yeaJ	SEN1769	membrane protein	322	331	235805	277076	8	171	410	319	270233	254826	8	175	7.45	7.42	-0.03	0.13	0.47
1880461_1880979_+_SEN1770	1880461	1880461	1880979		+	yeaK	SEN1770	hypothetical protein	176	159	129095	133208	12	252	104	87	68622	69989	6	133	7.06	7.98	0.92	0	0
1881289_1881735_+_SEN1771	1881093	1881289	1881735	1881761	+	yeaL	SEN1771	hypothetical protein	398	327	291499	273235	30	631	276	191	182356	152422	18	374	8.55	9.3	0.75	0	0
1882509_1881715_-_SEN1772		1882509	1881715		-	yeaM	SEN1772	transcriptional regulator	38	38	27806	31998	1	37	37	30	24584	24389	1	30	4.91	5.21	0.3	0.22	1
1882610_1883794_+_SEN1773		1882610	1883794		+	yeaN	SEN1773	hypothetical protein	247	219	180993	183614	7	153	215	169	141699	134781	5	116	6.86	7.26	0.4	0	0.02
1883913_1884260_+_SEN1774	1883913	1883913	1884260	1884579	+	yeaO	SEN1774	bacteriophage protein	352	238	257791	199218	32	656	230	173	151890	138586	20	417	8.7	9.36	0.65	0	0
1884557_1884246_-_SEN1775		1884557	1884246		-	-	SEN1775	hypothetical protein	46	52	34043	43926	6	124	48	46	31801	36871	5	110	6.78	6.95	0.17	0.23	0.73
1884877_1884626_-_SEN1776		1884877	1884626		-	yaoF	SEN1776	hypothetical protein	32	36	23545	30551	5	107	39	31	26057	25199	5	101	6.66	6.74	0.08	0.55	1
1885558_1885310_-_SEN1777		1885558	1885310	1885310	-	yeaQ	SEN1777	hypothetical protein	55	57	40308	47673	8	176	65	46	43438	36797	8	161	7.33	7.46	0.13	0.22	0.71
1885751_1885566_-_SEN1778	1885781	1885751	1885566	1885566	-	-	SEN1778	hypothetical protein	114	59	84085	49852	17	360	98	73	65007	58261	16	331	8.37	8.49	0.12	0.17	0.57
1886513_1885872_-_SEN1779		1886513	1885872		-	-	SEN1779	hypothetical protein	31	28	22870	23941	1	36	55	30	36493	24454	2	47	5.55	5.17	-0.38	0.5	1
1886925_1886743_-_SEN1780		1886925	1886743		-	yoaG	SEN1780	hypothetical protein	12	17	8779	14509	3	63	16	9	10708	7671	2	50	5.64	5.98	0.33	0.31	1
1887290_1886928_-_SEN1781		1887290	1886928		-	yeaR	SEN1781	hypothetical protein	22	17	16100	14567	2	42	27	17	18350	14140	2	44	5.46	5.39	-0.07	0.91	1
1888102_1887464_-_SEN1782		1888102	1887464		-	yeaS	SEN1782	leucine export protein LeuE	89	48	65839	40501	4	83	90	67	59811	53859	4	88	6.46	6.38	-0.08	0.54	1
1888844_1888299_-_SEN1783		1888844	1888299		-	-	SEN1783	chorismate mutase	40	38	29916	31810	2	56	52	55	34692	43998	3	72	6.17	5.81	-0.36	0.64	1
1889160_1889408_+_SEN1785	1889077	1889160	1889408	1889408	+	-	SEN1785	hypothetical protein	91	70	66639	58802	12	251	119	98	78441	78753	15	315	8.3	7.97	-0.33	0.74	1
1890510_1889662_-_SEN1786	1890578	1890510	1889662	1888933	-	-	SEN1786	transcriptional regulator	309	279	226512	233654	13	271	519	403	342551	321080	19	390	8.61	8.08	-0.53	0.57	1
1891172_1890579_-_SEN1787	1891316	1891172	1890579	1890579	-	-	SEN1787	regulatory protein	256	257	188018	214817	16	339	428	390	282036	311428	24	499	8.96	8.41	-0.56	0.41	1
1892105_1891317_-_SEN1788	1892117	1892105	1891317	1891317	-	aadA	SEN1788	aminoglycoside resistance protein	258	336	188863	280711	14	297	346	410	228551	327106	16	352	8.46	8.21	-0.25	0.54	1
1892861_1892214_-_SEN1789		1892861	1892214		-	-	SEN1789	hypothetical protein	97	79	71611	66604	5	106	89	57	59294	46018	4	81	6.34	6.73	0.39	0.01	0.08
1893384_1893058_-_SEN1790		1893384	1893058		-	-	SEN1790	hypothetical protein	17	9	13036	7694	1	31	8	9	5730	7949	1	20	4.32	4.95	0.63	0.13	1
1893578_1894711_+_SEN1791	1892967	1893578	1894711	1896333	+	-	SEN1791	hypothetical protein	863	783	632091	653956	27	567	928	885	612054	705289	28	580	9.18	9.15	-0.03	0.19	0.63
1895383_1894793_-_SEN1792		1895383	1894793		-	-	SEN1792	ABC transporter ATP-binding protein	54	34	40183	29046	2	58	35	23	23701	18324	1	35	5.13	5.86	0.73	0.01	1
1896174_1895377_-_SEN1793		1896174	1895377		-	-	SEN1793	ABC transporter ATP-binding protein	6	0	4955	821	0	3	2	2	1321	1780	0	1	0	1.58	1.58	0.08	1
1896980_1896168_-_SEN1794		1896980	1896168		-	-	SEN1794	inner membrane transport protein	350	305	256760	254979	15	314	273	172	180083	137824	9	195	7.61	8.29	0.69	0	0
1897944_1896970_-_SEN1795		1897944	1896970		-	-	SEN1795	inner membrane transport protein	49	37	36424	30899	1	34	33	23	21910	18363	1	20	4.32	5.09	0.77	0.01	1
1899578_1897944_-_SEN1796		1899578	1897944		-	-	SEN1796	substrate-binding transport protein	33	20	24382	17108	0	12	31	33	20696	26583	0	14	3.81	3.58	-0.22	0.88	1
1900260_1900574_+_SEN1797	1896354	1900260	1900574	1900608	+	-	SEN1797	lipoprotein	460	652	336666	544922	67	1399	1329	1156	875802	921324	139	2852	11.48	10.45	-1.03	0.01	0.04
1900723_1901253_+_SEN1798	1900610	1900723	1901253	1903813	+	-	SEN1798	cytochrome	4754	6079	3478422	5076982	387	8055	11945	9738	7871575	7758848	724	14717	13.85	12.98	-0.87	0.62	1
1902379_1901336_-_SEN1799		1902379	1901336		-	-	SEN1799	hypothetical protein	246	175	180213	146668	7	156	162	137	106958	109547	5	103	6.69	7.29	0.6	0	0
1903185_1902718_-_SEN1800	1903185	1903185	1902718	1902718	-	-	SEN1800	heat shock protein	164	92	120360	77496	10	211	275	209	181632	166685	18	372	8.54	7.72	-0.82	0.03	0.15
1903610_1903338_-_SEN1801	1903734	1903610	1903338	1903338	-	-	SEN1801	hypothetical protein	251	200	183790	167497	31	643	178	145	117846	115564	21	427	8.74	9.33	0.59	0	0
190365_189901_-_SEN0163	190552	190365	189901	189901	-	-	SEN0163	inner membrane protein	274	186	200860	155725	18	383	300	256	198295	203966	21	432	8.75	8.58	-0.17	0.5	1
1904313_1904657_+_SEN1802	1904007	1904313	1904657	1905375	+	-	SEN1802	lysozyme inhibitor	391	384	286753	321516	42	881	620	494	408724	393961	57	1163	10.18	9.78	-0.4	0.84	1
1906436_1905879_-_SEN1803		1906436	1905879		-	pagC	SEN1803	outer membrane invasion protein PagC	17	30	12692	25723	1	34	68	53	44945	42957	3	78	6.29	5.09	-1.2	0	0.01
1907248_1907511_+_SEN1804	1907248	1907248	1907511	1907550	+	pagD	SEN1804	outer membrane virulence protein PagD	59	65	43554	54988	9	186	98	69	65172	55196	11	227	7.83	7.54	-0.29	0.92	1
1907643_1907855_+_SEN1805	1907643	1907643	1907855	1907941	+	-	SEN1805	cold shock protein CspH	54	73	39868	61160	11	237	81	84	53808	67216	13	284	8.15	7.89	-0.26	1	1
1908271_1908792_+_SEN1806	1908059	1908271	1908792	1908792	+	envE	SEN1806	lipoprotein	320	335	234564	280568	23	493	269	257	177330	205376	17	366	8.52	8.95	0.43	0	0.01
1908983_1909222_+_SEN1807	1908912	1908983	1909222	1909505	+	msgA	SEN1807	virulence protein MsgA	294	261	215214	218113	43	902	197	191	129852	152418	28	588	9.2	9.82	0.62	0	0
191106_190783_-_SEN0164		191106	190783		-	-	SEN0164	hypothetical protein	50	64	36844	53492	6	139	79	50	52656	40410	7	143	7.16	7.12	-0.04	0.45	1
1912607_1911483_-_SEN1810	1912655	1912607	1911483	1911483	-	-	SEN1810	bacteriophage protein	598	500	437834	418207	18	380	518	453	341909	361008	15	312	8.29	8.57	0.28	0.01	0.06
191377_191739_+_SEN0165		191377	191739		+	yacL	SEN0165	hypothetical protein	3	4	2215	3554	0	7	10	8	6996	6726	0	18	4.17	2.81	-1.36	0.01	1
1914318_1913068_-_SEN1811		1914318	1913068		-	icdA	SEN1811	isocitrate dehydrogenase	84	101	61857	84431	2	58	161	99	106561	79228	3	74	6.21	5.86	-0.35	0.6	1
1914490_1915155_+_SEN1812		1914490	1915155		+	ymfC	SEN1812	ribosomal large subunit pseudouridine synthase B	9	17	7029	14951	0	16	36	16	24342	13387	1	28	4.81	4	-0.81	0.11	1
1915152_1915481_+_SEN1813		1915152	1915481		+	-	SEN1813	hypothetical protein	16	9	11993	7962	1	30	21	17	14251	14036	2	42	5.39	4.91	-0.49	0.37	1
1915493_1915954_+_SEN1814		1915493	1915954		+	ymfB	SEN1814	mutT family protein	56	63	41012	52759	4	101	87	65	57972	51869	5	118	6.88	6.66	-0.22	0.89	1
1916008_1917114_+_SEN1815		1916008	1917114		+	mnmA	SEN1815	tRNA-specific 2-thiouridylase MnmA	166	145	121605	121713	5	109	191	147	126085	117767	5	110	6.78	6.77	-0.01	0.22	0.71
1917195_1917842_+_SEN1816		1917195	1917842		+	ycfC	SEN1816	hypothetical protein	41	47	30005	39880	2	53	53	36	34937	29121	2	49	5.61	5.73	0.11	0.35	1
1917846_1919216_+_SEN1817		1917846	1919216		+	purB	SEN1817	adenylosuccinate lyase	227	212	166421	177103	6	125	218	195	143776	155966	5	109	6.77	6.97	0.2	0.02	0.13
1919340_1920014_+_SEN1818	1919340	1919340	1920014		+	phoP	SEN1818	DNA-binding transcriptional regulator PhoP	166	131	121827	110155	8	171	127	118	84271	94218	6	132	7.04	7.42	0.37	0.01	0.06
191974_192927_+_SEN0166		191974	192927		+	kdgT	SEN0166	2-keto-3-deoxygluconate permease	9	4	7009	4099	0	5	27	11	17884	8777	0	13	3.7	2.32	-1.38	0.01	1
1920014_1921477_+_SEN1819		1920014	1921477	1921534	+	phoQ	SEN1819	sensor protein PhoQ	491	454	359691	379733	12	252	487	470	321424	374604	11	237	7.89	7.98	0.09	0.06	0.28
1921558_1922679_+_SEN1820	1921558	1921558	1922679	1925376	+	ycfD	SEN1820	hypothetical protein	528	445	386333	371735	16	337	504	452	332129	360694	15	308	8.27	8.4	0.13	0.04	0.2
1924053_1922719_-_SEN1821	1924053	1924053	1922719		-	-	SEN1821	hypothetical protein	423	283	309563	237169	10	204	379	210	249848	167717	7	156	7.29	7.67	0.39	0	0.01
1925286_1924057_-_SEN1822		1925286	1924057		-	pepT	SEN1822	peptidase T	63	52	46699	43859	1	36	75	81	49458	65213	2	46	5.52	5.17	-0.35	0.77	1
1925537_1926673_+_SEN1823	1925537	1925537	1926673		+	potA	SEN1823	putrescine/spermidine ABC transporter ATPase	313	336	229281	280979	10	224	667	562	440060	448495	19	390	8.61	7.81	-0.8	0.06	0.28
1926657_1927520_+_SEN1824		1926657	1927520		+	potB	SEN1824	spermidine/putrescine ABC transporter membrane protein	78	67	57261	55953	3	65	127	96	83805	76642	4	92	6.52	6.02	-0.5	0.31	0.92
1927849_1928859_+_SEN1825		1927849	1928859		+	sifA	SEN1825	secreted effector protein	111	86	81341	72213	3	75	142	86	93783	68727	4	80	6.32	6.23	-0.09	0.55	1
1929175_1929954_+_SEN1826		1929175	1929954		+	potC	SEN1826	spermidine/putrescine ABC transporter membrane protein	34	44	25461	37093	1	40	26	23	17470	18877	1	23	4.52	5.32	0.8	0.01	1
192924_194195_+_SEN0167		192924	194195		+	-	SEN0167	hypothetical protein	5	3	4220	2876	0	2	22	6	14624	5559	0	7	2.81	1	-1.81	0	1
1929979_1931025_+_SEN1827		1929979	1931025		+	potD	SEN1827	spermidine/putrescine ABC transporter substrate-binding protein	119	181	87360	151536	5	114	117	131	77409	104636	4	86	6.43	6.83	0.41	0.01	0.05
1931928_1931107_-_SEN1828	1931946	1931928	1931107	1928431	-	-	SEN1828	NAD-dependent deacetylase	1272	1299	930672	1085293	59	1226	2309	1703	1521558	1357020	86	1750	10.77	10.26	-0.51	0.58	1
1932858_1931947_-_SEN1829		1932858	1931947		-	ycfX	SEN1829	N-acetyl-D-glucosamine kinase	76	117	56028	98017	4	84	183	157	120954	125804	6	135	7.08	6.39	-0.68	0.07	0.29
1934131_1932887_-_SEN1830		1934131	1932887		-	ycfW	SEN1830	outer membrane-specific lipoprotein transporter subunit LolE	84	82	61663	68528	2	52	128	124	84744	98911	3	73	6.19	5.7	-0.49	0.26	0.81
1934832_1934131_-_SEN1831		1934832	1934131		-	lolD	SEN1831	lipoprotein transporter ATP-binding subunit	11	15	8379	12892	0	15	22	17	14741	13561	0	20	4.32	3.91	-0.42	0.5	1
1936024_1934825_-_SEN1832		1936024	1934825		-	ycfU	SEN1832	outer membrane-specific lipoprotein transporter subunit LolC	31	23	22793	19944	0	17	50	40	33336	32413	1	27	4.75	4.09	-0.67	0.17	1
1936362_1939808_+_SEN1833		1936362	1939808		+	mfd	SEN1833	transcription-repair coupling factor	261	251	191660	209927	2	58	376	261	248126	208132	3	66	6.04	5.86	-0.19	0.44	1
1939956_1940921_+_SEN1834	1939956	1939956	1940921	1941319	+	ycfS	SEN1834	hypothetical protein	397	481	291147	402340	17	358	728	480	480128	382990	22	446	8.8	8.48	-0.32	0.96	1
1941275_1941018_-_SEN1835		1941275	1941018		-	ycfR	SEN1835	hypothetical protein	16	21	12288	17667	2	58	7	9	5226	7675	1	25	4.64	5.86	1.21	0	1
1941517_1942152_+_SEN1836		1941517	1942152		+	ycfQ	SEN1836	TetR family regulatory protein	24	19	18242	16072	1	26	18	17	12440	13992	1	20	4.32	4.7	0.38	0.24	1
194185_195168_+_SEN0168		194185	195168		+	pdxA	SEN0168	4-hydroxythreonine-4-phosphate dehydrogenase	30	10	22082	8659	0	15	51	37	33623	29766	1	32	5	3.91	-1.09	0.01	1
1942765_1942226_-_SEN1837		1942765	1942226		-	ycfJ	SEN1837	hypothetical protein	68	56	50462	47467	4	90	55	48	36731	38578	3	69	6.11	6.49	0.38	0.04	0.19
1944248_1942944_-_SEN1838		1944248	1942944		-	ndh	SEN1838	NADH dehydrogenase	30	35	22442	29564	0	19	23	21	15207	16874	0	12	3.58	4.25	0.66	0.02	1
1945045_1944503_-_SEN1839		1945045	1944503		-	ycfP	SEN1839	hypothetical protein	43	48	32103	40568	3	66	34	40	22562	32395	2	50	5.64	6.04	0.4	0.09	1
1946095_1945070_-_SEN1840		1946095	1945070		-	-	SEN1840	beta-hexosaminidase	9	2	7045	2277	0	4	14	11	9590	8833	0	8	3	2	-1	0.06	1
1946930_1946106_-_SEN1841		1946930	1946106		-	thiK	SEN1841	thiamine kinase	13	10	9891	8471	0	11	20	10	13185	8298	0	13	3.7	3.46	-0.24	0.8	1
1947549_1946911_-_SEN1842		1947549	1946911		-	ycfM	SEN1842	lipoprotein	18	22	13694	19158	1	25	21	20	14358	16134	1	23	4.52	4.64	0.12	0.57	1
1947937_1947563_-_SEN1843		1947937	1947563		-	ycfL	SEN1843	lipoprotein	4	6	3072	5385	0	11	12	3	8341	2494	0	14	3.81	3.46	-0.35	0.58	1
1948299_1947940_-_SEN1844		1948299	1947940		-	ycfF	SEN1844	purine nucleoside phosphoramidase	3	3	2550	3327	0	8	2	1	1659	1005	0	3	1.58	3	1.42	0.02	1
1948641_1950815_+_SEN1845		1948641	1950815		+	fhuE	SEN1845	ferric-rhodotorulic acid outer membrane transporter	102	119	75269	99790	1	40	109	99	71841	79476	1	34	5.09	5.32	0.23	0.05	1
195178_195945_+_SEN0169		195178	195945		+	-	SEN0169	transcriptional regulator	8	19	6111	16398	0	14	30	28	20185	22351	1	27	4.75	3.81	-0.95	0.05	1
1952333_1950900_-_SEN1846		1952333	1950900		-	ptsG	SEN1846	PTS system glucose-specific transporter subunit IIBC	8	18	6063	15675	0	7	16	13	10970	10540	0	7	2.81	2.81	0	0.77	1
1953425_1952628_-_SEN1847		1953425	1952628		-	ycfH	SEN1847	metallodependent hydrolase	16	13	11960	11044	0	14	34	15	22745	12042	1	21	4.39	3.81	-0.58	0.27	1
1954440_1953436_-_SEN1848		1954440	1953436		-	holB	SEN1848	DNA polymerase III subunit delta'	27	12	19903	10351	0	15	28	17	18533	13840	0	16	4	3.91	-0.09	0.93	1
1955078_1954437_-_SEN1849		1955078	1954437		-	tmk	SEN1849	thymidylate kinase	11	5	8553	4532	0	10	2	6	1659	4819	0	5	2.32	3.32	1	0.05	1
1956024_1955068_-_SEN1850		1956024	1955068		-	yceG	SEN1850	hypothetical protein	46	41	34091	34565	1	35	45	34	29762	27167	1	29	4.86	5.13	0.27	0.19	1
1956902_1956093_-_SEN1851		1956902	1956093		-	pabC	SEN1851	4-amino-4-deoxychorismate lyase	2	4	1996	3943	0	3	5	1	3839	1445	0	3	1.58	1.58	0	0.78	1
1958231_1957026_-_SEN1852		1958231	1957026		-	fabF	SEN1852	3-oxoacyl-(acyl carrier protein) synthase II	84	84	61667	70806	2	54	89	74	58918	59628	2	49	5.61	5.75	0.14	0.12	1
1958589_1958353_-_SEN1853		1958589	1958353		-	acpP	SEN1853	acyl carrier protein	4	8	2950	7391	1	21	8	6	5826	4915	1	22	4.46	4.39	-0.07	0.97	1
1959479_1958745_-_SEN1854		1959479	1958745		-	fabG	SEN1854	3-ketoacyl-ACP reductase	122	118	89393	99008	6	128	138	97	91250	77447	5	114	6.83	7	0.17	0.09	0.36
1960421_1959492_-_SEN1855		1960421	1959492		-	fabD	SEN1855	malonyl CoA-acyl carrier protein transacylase	12	10	8856	8453	0	9	11	7	7651	5829	0	7	2.81	3.17	0.36	0.34	1
1961390_1960437_-_SEN1856		1961390	1960437		-	fabH	SEN1856	3-oxoacyl-ACP synthase	13	9	10226	8203	0	9	13	5	8818	4405	0	6	2.58	3.17	0.58	0.23	1
1962519_1961470_-_SEN1857		1962519	1961470		-	plsX	SEN1857	glycerol-3-phosphate acyltransferase PlsX	55	43	40955	36222	1	36	57	52	38090	42000	1	38	5.25	5.17	-0.08	0.59	1
1962856_1962683_-_SEN1858	1962856	1962856	1962683		-	rpmF	SEN1858	50S ribosomal protein L32	41	40	30029	33556	8	182	29	30	19281	24088	6	124	6.95	7.51	0.55	0.04	0.2
1963429_1962908_-_SEN1859		1963429	1962908		-	yceD	SEN1859	hypothetical protein	65	75	47786	62732	5	105	38	53	25357	42383	3	64	6	6.71	0.71	0	0.01
1963627_1964211_+_SEN1860		1963627	1964211		+	yceF	SEN1860	Maf-like protein	57	58	41909	48651	3	77	67	60	44331	48025	3	78	6.29	6.27	-0.02	0.42	1
1965452_1964709_-_SEN1861		1965452	1964709		-	-	SEN1861	inner membrane lipoprotein	71	48	52217	40822	3	62	42	39	28255	31250	1	39	5.29	5.95	0.67	0.01	1
1966567_1965608_-_SEN1862		1966567	1965608		-	rluC	SEN1862	23S rRNA pseudouridylate synthase C	48	27	35191	23070	1	30	35	25	23704	20466	1	23	4.52	4.91	0.38	0.13	1
1967141_1970347_+_SEN1863		1967141	1970347		+	rne	SEN1863	ribonuclease E	237	176	174020	147003	2	50	464	333	306251	265827	4	89	6.48	5.64	-0.83	0.02	0.12
196769_195975_-_SEN0170	196789	196769	195975	194059	-	speD	SEN0170	S-adenosylmethionine decarboxylase	561	606	410723	506640	27	576	537	527	353874	420257	23	486	8.92	9.17	0.25	0.02	0.11
1971547_1970594_-_SEN1864		1971547	1970594		-	flgL	SEN1864	flagellar hook-associated protein FlgL	28	23	21047	19913	1	21	20	16	13427	12808	0	13	3.7	4.39	0.69	0.06	1
1973223_1971562_-_SEN1865		1973223	1971562		-	flgK	SEN1865	flagellar hook-associated protein FlgK	68	50	50272	41930	1	27	61	54	40795	43027	1	25	4.64	4.75	0.11	0.19	1
1974238_1973288_-_SEN1866		1974238	1973288		-	flgJ	SEN1866	flagellar rod assembly protein/muramidase FlgJ	48	40	35433	33614	1	36	33	30	21824	24411	1	24	4.58	5.17	0.58	0.03	1
1975335_1974238_-_SEN1867		1975335	1974238		-	flgI	SEN1867	flagellar basal body P-ring protein	0	0	452	772	0	0	5	2	3732	1658	0	2	1	#NUM!	#NUM!	0	1
1976045_1975347_-_SEN1868		1976045	1975347		-	flgH	SEN1868	flagellar basal body L-ring protein	8	8	6039	7422	0	9	21	19	14362	15216	1	21	4.39	3.17	-1.22	0.01	1
197650_196790_-_SEN0171	197702	197650	196790	196790	-	speE	SEN0171	spermidine synthase	517	593	378653	495368	24	507	468	531	308924	423631	20	425	8.73	8.99	0.25	0.02	0.09
1976882_1976100_-_SEN1869		1976882	1976100		-	flgG	SEN1869	flagellar basal body rod protein FlgG	2	0	1835	705	0	1	4	5	2735	4519	0	4	2	0	-2	0.01	1
1977651_1976896_-_SEN1870		1977651	1976896		-	flgF	SEN1870	flagellar basal body rod protein FlgF	32	20	24135	17470	1	27	42	37	27782	29857	1	38	5.25	4.75	-0.49	0.36	1
1978883_1977672_-_SEN1871		1978883	1977672		-	flgE	SEN1871	flagellar hook protein FlgE	12	14	8856	12245	0	8	13	12	9197	9948	0	7	2.81	3	0.19	0.58	1
1979608_1978910_-_SEN1872		1979608	1978910		-	flgD	SEN1872	flagellar basal body rod modification protein	7	8	5683	7234	0	9	5	3	3449	2490	0	4	2	3.17	1.17	0.03	1
1980024_1979620_-_SEN1873		1980024	1979620		-	flgC	SEN1873	flagellar basal body rod protein FlgC	23	24	17122	20230	2	46	16	7	11105	5633	1	20	4.32	5.52	1.2	0	1
1980444_1980028_-_SEN1874		1980444	1980028		-	flgB	SEN1874	flagellar basal body rod protein FlgB	47	35	34423	29354	3	76	51	33	33633	26888	3	72	6.17	6.25	0.08	0.47	1
1980601_1981260_+_SEN1875		1980601	1981260		+	flgA	SEN1875	flagellar basal body P-ring biosynthesis protein FlgA	121	111	88758	93260	6	137	104	105	69033	83730	5	115	6.85	7.1	0.25	0.03	0.16
198104_197757_-_SEN0172	198140	198104	197757	197703	-	yacC	SEN0172	hypothetical protein	179	215	131650	179550	21	447	174	143	115145	113975	16	329	8.36	8.8	0.44	0	0.01
1981352_1981645_+_SEN1876		1981352	1981645		+	flgM	SEN1876	anti-sigma-28 factor FlgM	12	13	9224	11262	1	34	14	8	9763	7009	1	28	4.81	5.09	0.28	0.39	1
1981650_1982072_+_SEN1877		1981650	1982072		+	flgN	SEN1877	flagella synthesis protein FlgN	24	22	17611	18609	2	42	14	15	9787	12029	1	25	4.64	5.39	0.75	0.04	1
19824_22820_+_SEN0018		19824	22820		+	-	SEN0018	chitinase	67	48	49371	40429	0	14	69	66	45732	53123	0	16	4	3.81	-0.19	0.66	1
198306_199916_+_SEN0173		198306	199916		+	cueO	SEN0173	multicopper oxidase	36	25	26613	21342	0	14	34	42	23011	33649	0	17	4.09	3.81	-0.28	0.77	1
1983728_1982154_-_SEN1878	1983728	1983728	1982154	1981309	-	mviN	SEN1878	virulence factor MviN	815	595	596701	497146	16	347	1393	935	918191	745099	26	528	9.04	8.44	-0.61	0.38	1
1984916_1983993_-_SEN1879		1984916	1983993		-	mviM	SEN1879	virulence factor MviM	106	58	77755	49030	3	68	122	115	80673	91976	4	93	6.54	6.09	-0.45	0.37	1
1985565_1984918_-_SEN1880		1985565	1984918		-	yceH	SEN1880	hypothetical protein	27	17	20223	14531	1	26	33	22	21976	18037	1	30	4.91	4.7	-0.21	0.86	1
1986185_1985601_-_SEN1881		1986185	1985601		-	rimJ	SEN1881	ribosomal-protein-S5-alanine N-acetyltransferase	28	27	20667	22869	1	37	25	44	16897	35639	2	44	5.46	5.21	-0.25	0.7	1
1986422_1987630_+_SEN1882		1986422	1987630		+	yceL	SEN1882	multidrug resistance protein MdtH	71	64	52071	53800	2	43	86	94	57044	74896	2	54	5.75	5.43	-0.33	0.82	1
1987694_1988341_+_SEN1883		1987694	1988341		+	grxB	SEN1883	glutaredoxin	150	133	109931	111271	8	170	158	135	104315	107880	8	163	7.35	7.41	0.06	0.16	0.55
1988466_1989026_+_SEN1884	1988466	1988466	1989026	1989079	+	yceB	SEN1884	hypothetical protein	96	100	70293	83971	6	137	197	135	130052	107841	10	212	7.73	7.1	-0.63	0.11	0.42
1989130_1990176_+_SEN1885		1989130	1990176		+	pyrC	SEN1885	dihydroorotase	79	51	57912	43332	2	48	96	76	63396	60781	2	59	5.88	5.58	-0.3	0.9	1
1990250_1990495_+_SEN1886		1990250	1990495		+	dinI	SEN1886	DNA damage-inducible protein I	22	17	16184	14380	3	62	20	12	13244	9669	2	46	5.52	5.95	0.43	0.21	1
1990782_1991039_+_SEN1887		1990782	1991039		+	bssS	SEN1887	biofilm formation regulatory protein BssS	26	22	19535	18435	3	73	31	23	20879	18855	3	77	6.27	6.19	-0.08	0.86	1
1991152_1992270_+_SEN1888		1991152	1992270		+	solA	SEN1888	N-methyltryptophan oxidase	117	90	86034	75254	3	72	113	77	74632	61378	3	60	5.91	6.17	0.26	0.05	0.22
1992311_1992424_+_SEN1889	1992311	1992311	1992424		+	yceO	SEN1889	hypothetical protein	41	21	30656	17662	10	211	39	24	25964	19304	9	198	7.63	7.72	0.09	0.55	1
1992687_1993259_+_SEN1890		1992687	1993259		+	-	SEN1890	cytochrome b561-like protein	77	88	56703	73856	5	113	81	64	53808	51112	4	91	6.51	6.82	0.31	0.03	0.15
1993256_1993831_+_SEN1891		1993256	1993831		+	yceI	SEN1891	hypothetical protein	65	63	47782	52876	4	87	42	28	28241	23078	2	44	5.46	6.44	0.98	0	0
1994935_1993883_-_SEN1892		1994935	1993883		-	yceA	SEN1892	hypothetical protein	55	83	40603	69801	2	52	163	133	107983	106134	5	101	6.66	5.7	-0.96	0	0.03
1995155_1996075_+_SEN1893		1995155	1996075		+	htrB	SEN1893	lipid A biosynthesis lauroyl acyltransferase	68	56	49965	47146	2	52	227	175	149855	140127	7	157	7.29	5.7	-1.59	0	0
1996230_1997444_+_SEN1894		1996230	1997444		+	yceE	SEN1894	drug efflux system protein MdtG	67	54	49516	45422	1	39	112	90	74308	72092	2	60	5.91	5.29	-0.62	0.17	1
1997526_1997900_+_SEN1895		1997526	1997900		+	msyB	SEN1895	hypothetical protein	20	31	15231	26308	2	55	17	13	11653	11071	1	30	4.91	5.78	0.87	0.01	1
1998128_1997901_-_SEN1896	1998128	1998128	1997901	1997523	-	yceK	SEN1896	hypothetical protein	177	131	129985	110213	25	526	132	113	87411	90535	19	390	8.61	9.04	0.43	0	0.03
2000745_1998202_-_SEN1897		2000745	1998202		-	mdoH	SEN1897	glucosyltransferase MdoH	56	44	41230	37374	0	15	56	37	36952	29709	0	13	3.7	3.91	0.21	0.17	1
2002273_2000738_-_SEN1898		2002273	2000738		-	mdoG	SEN1898	glucan biosynthesis protein G	157	163	115570	136271	3	81	140	101	92323	80761	2	56	5.81	6.34	0.53	0	0.01
2002545_2003699_+_SEN1899	2000521	2002545	2003699	2003699	+	mdoC	SEN1899	glucans biosynthesis protein	857	653	627106	545395	24	507	464	422	306234	336645	13	278	8.12	8.99	0.87	0	0
2005203_2003716_-_SEN1900		2005203	2003716		-	ymdC	SEN1900	hypothetical protein	118	111	86640	93180	2	60	120	82	79407	65335	2	48	5.58	5.91	0.32	0.02	1
2005678_2005139_-_SEN1901		2005678	2005139		-	-	SEN1901	hypothetical protein	7	8	5456	6962	0	11	6	12	4522	9787	0	13	3.7	3.46	-0.24	0.81	1
2006085_2005765_-_SEN1902		2006085	2005765		-	ymdA	SEN1902	hypothetical protein	8	4	6188	3581	0	15	6	4	4526	3931	0	13	3.7	3.91	0.21	0.65	1
2006542_2006216_-_SEN1903	2006549	2006542	2006216	2006216	-	csgC	SEN1903	autoagglutination protein	126	121	92226	101451	14	296	130	84	86241	67556	11	235	7.88	8.21	0.33	0.01	0.07
2007059_2006604_-_SEN1904	2007059	2007059	2006604	2006604	-	csgA	SEN1904	cryptic curlin major subunit	190	149	139350	124540	14	289	175	153	115383	122038	12	260	8.02	8.17	0.15	0.06	0.28
2007556_2007101_-_SEN1905		2007556	2007101		-	csgB	SEN1905	curlin minor subunit	49	37	36476	30903	3	73	68	61	45101	48900	5	103	6.69	6.19	-0.5	0.42	1
2008311_2008961_+_SEN1906		2008311	2008961		+	csgD	SEN1906	DNA-binding transcriptional regulator CsgD	49	44	35951	37272	2	56	65	58	43058	46876	3	69	6.11	5.81	-0.3	0.85	1
2008966_2009361_+_SEN1907		2008966	2009361		+	csgE	SEN1907	curli assembly protein CsgE	33	39	24342	33279	3	72	66	54	43707	43650	5	110	6.78	6.17	-0.61	0.21	0.67
2009388_2009804_+_SEN1908		2009388	2009804		+	csgF	SEN1908	curli assembly protein CsgF	34	44	24960	37558	3	74	62	49	41461	39287	4	96	6.58	6.21	-0.38	0.61	1
2009918_2010664_+_SEN1909		2009918	2010664		+	csgG	SEN1909	assembly/transport component in curli production	160	140	117421	117113	7	156	134	100	88587	80255	5	113	6.82	7.29	0.47	0	0.02
2011233_2010703_-_SEN1910		2011233	2010703		-	ycdZ	SEN1910	hypothetical protein	16	17	11916	14996	1	25	41	38	27340	30776	2	54	5.75	4.64	-1.11	0.01	1
2011840_2011286_-_SEN1911	2011840	2011840	2011286	2011270	-	ycdY	SEN1911	hypothetical protein	810	605	593298	505827	48	990	368	338	242841	269628	22	461	8.85	9.95	1.1	0	0
2012601_2011864_-_SEN1912		2012601	2011864		-	ycdX	SEN1912	hydrolase	71	66	52613	55162	3	73	51	44	33847	35225	2	46	5.52	6.19	0.67	0	0.03
2013624_2012686_-_SEN1913		2013624	2012686		-	ycdW	SEN1913	2-hydroxyacid dehydrogenase	29	21	21884	17617	1	21	39	28	26095	22869	1	26	4.7	4.39	-0.31	0.64	1
2014715_2014413_-_SEN1914		2014715	2014413		-	-	SEN1914	hypothetical protein	8	4	6075	3626	0	16	9	7	6309	5677	0	19	4.25	4	-0.25	0.67	1
2016224_2015142_-_SEN1915		2016224	2015142		-	-	SEN1915	hypothetical protein	64	59	47475	49562	2	44	49	56	32574	44851	1	35	5.13	5.46	0.33	0.06	1
2017474_2016626_-_SEN1916		2017474	2016626		-	-	SEN1916	hypothetical protein	18	17	13759	14509	0	16	17	13	11702	10618	0	13	3.7	4	0.3	0.29	1
2017848_2017471_-_SEN1917	2017922	2017848	2017471		-	-	SEN1917	hypothetical protein	221	178	162205	149218	20	411	245	273	161809	217767	24	502	8.97	8.68	-0.29	0.92	1
2018048_2017923_-_SEN1918	2018135	2018048	2017923	2017923	-	-	SEN1918	hypothetical protein	39	47	28655	39362	13	269	56	61	37238	49035	16	342	8.42	8.07	-0.35	0.71	1
2018423_2018241_-_SEN1919	2018761	2018423	2018241	2018235	-	-	SEN1919	hypothetical protein	107	86	78523	72637	20	413	86	85	56837	67778	16	340	8.41	8.69	0.28	0.04	0.2
2019008_2018787_-_SEN1919A		2019008	2018787		-	-	SEN1919A	phage encoded DNA-binding protein	8	6	6188	5050	1	25	12	15	7914	12442	2	45	5.49	4.64	-0.85	0.1	1
2019221_2020228_+_SEN1920		2019221	2020228		+	-	SEN1920	phage protein	118	121	86915	101835	4	93	154	141	101590	112765	5	106	6.73	6.54	-0.19	0.7	1
2021082_2020513_-_SEN1921		2021082	2020513		-	-	SEN1921	phage tail protein	10	10	7429	8882	0	14	72	56	47950	45173	4	81	6.34	3.81	-2.53	0	0
2022644_2021082_-_SEN1922		2022644	2021082		-	-	SEN1922	phage tail fiber protein	46	40	33683	34012	1	21	78	72	51531	57860	1	34	5.09	4.39	-0.7	0.11	1
2023218_2022631_-_SEN1923		2023218	2022631		-	-	SEN1923	phage tail protein	0	1	12	1259	0	1	1	2	1221	2146	0	2	1	0	-1	0.03	1
202384_199994_-_SEN0174		202384	199994		-	gcd	SEN0174	glucose dehydrogenase	122	205	89308	171601	2	54	165	185	108797	147577	2	53	5.73	5.75	0.03	0.18	1
2024300_2023221_-_SEN1924		2024300	2023221		-	-	SEN1924	phage protein	10	10	7546	8829	0	7	16	11	10753	9321	0	9	3.17	2.81	-0.36	0.7	1
2024706_2024293_-_SEN1925		2024706	2024293		-	-	SEN1925	phage protein	10	3	7372	2563	0	11	9	8	6102	6478	0	15	3.91	3.46	-0.45	0.63	1
2025244_2024711_-_SEN1926		2025244	2024711		-	-	SEN1926	phage baseplate protein	15	20	11249	17282	1	26	12	2	8335	2337	0	9	3.17	4.7	1.53	0	1
202590_203126_+_SEN0175		202590	203126		+	hpt	SEN0175	hypoxanthine phosphoribosyltransferase	114	113	83778	94560	8	166	101	63	66608	50838	5	109	6.77	7.38	0.61	0	0
2026302_2025244_-_SEN1927		2026302	2025244		-	-	SEN1927	phage tail protein	23	19	17522	16581	0	16	15	19	10391	15442	0	12	3.58	4	0.42	0.22	1
2027639_2026299_-_SEN1928		2027639	2026299		-	-	SEN1928	hypothetical protein	21	18	15748	15487	0	11	25	23	16625	18459	0	13	3.7	3.46	-0.24	0.93	1
2029601_2027673_-_SEN1929		2029601	2027673		-	-	SEN1929	phage tape-measure protein	8	9	6342	7596	0	3	25	26	17011	21376	0	9	3.17	1.58	-1.58	0	1
2030012_2029686_-_SEN1930		2030012	2029686		-	-	SEN1930	phage protein	49	36	36513	30845	5	102	30	24	20296	19491	2	60	5.91	6.67	0.77	0.01	0.05
2030365_2030009_-_SEN1931		2030365	2030009		-	-	SEN1931	phage tail tube protein	47	26	34415	21713	3	78	42	24	28261	19696	3	67	6.07	6.29	0.22	0.31	0.9
2031861_2030365_-_SEN1932		2031861	2030365		-	-	SEN1932	phage tail sheath protein	53	35	38962	29398	1	22	71	44	47088	35334	1	27	4.75	4.46	-0.3	0.87	1
2032015_2031851_-_SEN1932A		2032015	2031851		-	-	SEN1932A	hypothetical protein	3	4	2591	3478	0	18	4	5	2811	4654	1	22	4.46	4.17	-0.29	0.57	1
2032579_2032019_-_SEN1933		2032579	2032019		-	-	SEN1933	phage protein	1	0	820	705	0	1	3	4	2508	3639	0	5	2.32	0	-2.32	0	1
2033088_2032576_-_SEN1934		2033088	2032576		-	-	SEN1934	phage protein	21	7	15918	6573	1	21	12	10	8300	8742	0	16	4	4.39	0.39	0.26	1
2033464_2033060_-_SEN1935		2033464	2033060		-	-	SEN1935	phage protein	15	3	11144	3130	0	17	14	12	9238	10109	1	23	4.52	4.09	-0.44	0.48	1
2033784_2033461_-_SEN1935A		2033784	2033461		-	-	SEN1935A	phage protein	1	3	1406	2630	0	6	0	0	0	304	0	0	#NUM!	2.58	#NUM!	0	1
2035093_2033864_-_SEN1936		2035093	2033864		-	-	SEN1936	phage major capsid protein	22	27	16718	23343	0	16	28	33	18947	26984	0	18	4.17	4	-0.17	0.87	1
2035705_2035103_-_SEN1937		2035705	2035103		-	-	SEN1937	phage pro-head protease	17	4	12987	3675	0	13	11	10	7441	8724	0	13	3.7	3.7	0	0.75	1
2036948_2035698_-_SEN1938		2036948	2035698		-	-	SEN1938	phage portal protein	6	8	4967	7230	0	4	6	7	4353	6108	0	4	2	2	0	0.59	1
203846_203184_-_SEN0176	203846	203846	203184	202537	-	yadF	SEN0176	carbonic anhydrase	234	204	171902	170645	12	258	288	219	190095	174922	13	275	8.1	8.01	-0.09	0.34	0.97
2038794_2037064_-_SEN1939		2038794	2037064		-	-	SEN1939	phage terminase large subunit	29	24	21407	20770	0	12	55	46	36365	36806	1	21	4.39	3.58	-0.81	0.06	1
2039234_2038794_-_SEN1940		2039234	2038794		-	-	SEN1940	phage terminase small subunit	6	5	4490	4711	0	10	6	6	4070	5572	0	10	3.32	3.32	0	0.99	1
203955_204881_+_SEN0177		203955	204881		+	yadG	SEN0177	ABC transporter ATP-binding protein	51	35	37503	29707	1	36	29	40	19557	31969	1	27	4.75	5.17	0.42	0.11	1
2039728_2039378_-_SEN1941		2039728	2039378		-	-	SEN1941	phage protein	3	4	2380	4108	0	9	0	1	579	1393	0	2	1	3.17	2.17	0	1
2040291_2039752_-_SEN1942		2040291	2039752		-	-	SEN1942	exported phage protein	4	4	3132	3644	0	6	3	1	2380	1462	0	3	1.58	2.58	1	0.12	1
2040905_2040288_-_SEN1943		2040905	2040288		-	-	SEN1943	phage encoded lysozyme	1	1	1390	1112	0	2	2	4	1921	3940	0	4	2	1	-1	0.04	1
2041562_2041173_-_SEN1944		2041562	2041173		-	-	SEN1944	prophage membrane protein	9	3	6778	3210	0	12	4	9	3101	7780	0	13	3.7	3.58	-0.12	0.93	1
2042223_2041651_-_SEN1945		2042223	2041651	2041651	-	-	SEN1945	phage membrane protein	155	82	113460	69051	7	159	136	103	90236	82280	7	150	7.23	7.31	0.08	0.19	0.62
2043327_2042236_-_SEN1946		2043327	2042236		-	-	SEN1946	exported phage protein	216	158	158373	132422	6	133	192	180	126971	143950	6	124	6.95	7.06	0.1	0.09	0.35
2044111_2043359_-_SEN1947		2044111	2043359		-	-	SEN1947	prophage antitermination protein	15	17	11605	14549	0	17	8	15	5792	12725	0	12	3.58	4.09	0.5	0.16	1
2045114_2044125_-_SEN1948		2045114	2044125		-	-	SEN1948	phage protein	102	92	74881	76951	3	76	92	76	60646	61038	3	61	5.93	6.25	0.32	0.03	0.15
2045982_2045122_-_SEN1949		2045982	2045122		-	-	SEN1949	phage protein	13	11	9749	9481	0	11	14	6	9263	5028	0	8	3	3.46	0.46	0.27	1
2046388_2045999_-_SEN1949A		2046388	2045999		-	-	SEN1949A	crossover junction endodeoxyribonucleaseRusE	0	0	0	0	0	0	1	0	959	0	0	1	0	#NUM!	#NUM!	1	1
2047278_2046397_-_SEN1950		2047278	2046397		-	-	SEN1950	DNA methylase	29	19	21633	16546	1	21	41	55	27364	44285	1	40	5.32	4.39	-0.93	0.03	1
2047748_2047275_-_SEN1951		2047748	2047275		-	-	SEN1951	phage protein	5	1	3795	1053	0	5	6	8	4581	6839	0	12	3.58	2.32	-1.26	0.01	1
2048719_2047745_-_SEN1952		2048719	2047745		-	-	SEN1952	phage protein	12	4	9054	3675	0	6	21	6	14020	5350	0	9	3.17	2.58	-0.58	0.28	1
204878_205648_+_SEN0178		204878	205648		+	yadH	SEN0178	ABC transporter	7	13	5501	11468	0	11	20	12	13375	9808	0	15	3.91	3.46	-0.45	0.46	1
2050094_2048937_-_SEN1953		2050094	2048937		-	-	SEN1953	phage immunity protein	244	174	178624	145846	6	140	176	167	116583	133458	5	107	6.74	7.13	0.39	0	0.03
2050645_2050091_-_SEN1954	2050645	2050645	2050091		-	-	SEN1954	phage-encoded DNA-binding protein	669	636	489890	531265	44	919	607	522	400289	416213	36	735	9.52	9.84	0.32	0.01	0.06
2050996_2051691_+_SEN1955		2050996	2051691		+	-	SEN1955	phage encoded transcriptional regulator	60	33	44104	27804	2	51	49	33	32933	26901	2	42	5.39	5.67	0.28	0.18	1
2052409_2052158_-_SEN1957	2052418	2052409	2052158	2052150	-	-	SEN1957	phage protein	211	201	154751	168332	31	641	220	174	145156	139017	27	563	9.14	9.32	0.19	0.03	0.16
2052880_2052419_-_SEN1957A	2052880	2052880	2052419	2052419	-	-	SEN1957A	phage protein	785	640	574768	534775	58	1200	417	449	274780	357847	33	684	9.42	10.23	0.81	0	0
2052979_2053896_+_SEN1959	2052979	2052979	2053896	2053896	+	-	SEN1959	phage encoded recombination associated protein	246	194	180476	162495	9	186	357	275	235648	219278	12	247	7.95	7.54	-0.41	0.77	1
2053991_2054530_+_SEN1960		2053991	2054530		+	-	SEN1960	phage protein	15	18	11164	15572	1	24	20	19	13268	15586	1	26	4.7	4.58	-0.12	0.96	1
2054828_2055343_+_SEN1961		2054828	2055343		+	-	SEN1961	phage protein	44	36	32705	30515	2	61	53	21	35116	17340	2	50	5.64	5.93	0.29	0.22	1
2055340_2055699_+_SEN1962		2055340	2055699		+	-	SEN1962	phage protein	21	15	15918	12857	1	39	21	6	13999	4945	1	26	4.7	5.29	0.58	0.09	1
2055971_2056264_+_SEN1963		2055971	2056264		+	-	SEN1963	phage protein	29	21	21460	17716	3	66	10	7	6661	6173	1	21	4.39	6.04	1.65	0	1
2056261_2057124_+_SEN1964		2056261	2057124		+	-	SEN1964	phage protein	51	41	37746	34382	2	41	42	54	28168	43671	1	41	5.36	5.36	0	0.53	1
2057121_2057690_+_SEN1965		2057121	2057690		+	-	SEN1965	phage protein	35	24	26290	20257	1	40	50	29	33322	23649	2	49	5.61	5.32	-0.29	0.66	1
2057715_2057957_+_SEN1965A		2057715	2057957		+	-	SEN1965A	phage protein	17	11	13165	9923	2	47	14	12	9242	10013	1	39	5.29	5.55	0.27	0.4	1
2057959_2058948_+_SEN1966	2057959	2057959	2058948	2059143	+	-	SEN1966	phage integrase	631	406	462003	339067	19	404	629	468	415024	373229	19	398	8.64	8.66	0.02	0.2	0.64
2059240_2060037_+_SEN1967	2059240	2059240	2060037	2060037	+	yeeI	SEN1967	hypothetical protein	137	125	100286	105131	6	128	145	175	95735	140001	7	147	7.2	7	-0.2	0.68	1
2061363_2062637_+_SEN1970	2061265	2061363	2062637	2063560	+	-	SEN1970	phage integrase	1155	1214	845664	1014438	35	729	1690	1418	1114234	1130101	43	880	9.78	9.51	-0.27	0.79	1
2062960_2062709_-_SEN1971	2062966	2062960	2062709	2062064	-	-	SEN1971	hypothetical protein	88	69	64747	57886	11	243	89	70	58897	56476	11	228	7.83	7.92	0.09	0.21	0.68
2064906_2064298_-_SEN1974		2064906	2064298		-	-	SEN1974	hypothetical protein	5	4	3916	3729	0	6	15	17	10442	13870	0	19	4.25	2.58	-1.66	0	1
2065272_2066153_+_SEN1975		2065272	2066153		+	-	SEN1975	hypothetical protein	73	85	53842	71355	3	70	112	122	74153	97840	4	97	6.6	6.13	-0.47	0.35	0.99
206847_205768_-_SEN0179		206847	205768		-	stiH	SEN0179	fimbriae	210	179	153684	149638	6	140	256	193	168860	153959	7	149	7.22	7.13	-0.09	0.33	0.95
2069138_2068581_-_SEN1978		2069138	2068581		-	-	SEN1978	type IV pilin	24	33	17801	28139	1	41	46	32	30694	25900	2	50	5.64	5.36	-0.29	0.64	1
2069851_2069546_-_SEN1979		2069851	2069546		-	-	SEN1979	hypothetical protein	4	4	3031	3514	0	10	5	6	3753	4871	0	14	3.81	3.32	-0.49	0.5	1
2070488_2072008_+_SEN1980	2070192	2070488	2072008	2072767	+	-	SEN1980	conjugal transfer protein	4302	4046	3148166	3379376	104	2145	4609	4484	3037511	3572632	105	2172	11.08	11.07	-0.02	0.13	0.46
2072946_2072032_-_SEN1981		2072946	2072032		-	-	SEN1981	hypothetical protein	95	120	69885	100817	4	93	157	194	103905	154734	6	141	7.14	6.54	-0.6	0.17	0.57
2073371_2073108_-_SEN1981A	2073371	2073371	2073108	2073063	-	-	SEN1981A	membrane protein	24	51	17781	42600	5	114	71	70	47112	55792	9	194	7.6	6.83	-0.77	0.06	0.28
2073924_2073382_-_SEN1982		2073924	2073382		-	-	SEN1982	lipoprotein	41	42	30639	35682	2	61	48	45	31832	36566	3	62	5.95	5.93	-0.02	0.67	1
2074852_2075229_+_SEN1984	2074234	2074852	2075229	2075379	+	-	SEN1984	exported protein	440	468	322236	391206	45	943	696	756	458876	602786	67	1404	10.46	9.88	-0.57	0.37	1
2076917_2075307_-_SEN1985		2076917	2075307		-	-	SEN1985	hypothetical protein	89	97	65346	81828	2	45	119	85	78889	68252	2	45	5.49	5.49	0	0.33	1
2077931_2076969_-_SEN1986		2077931	2076969		-	-	SEN1986	hypothetical protein	90	87	66106	72847	3	72	65	57	42927	46162	2	46	5.52	6.17	0.65	0	0.01
2078409_2077987_-_SEN1987		2078409	2077987		-	-	SEN1987	hypothetical protein	5	6	4353	5135	0	11	13	9	8611	7962	0	19	4.25	3.46	-0.79	0.15	1
2078727_2078458_-_SEN1988		2078727	2078458		-	-	SEN1988	hypothetical protein	5	1	3755	1442	0	9	9	8	6102	6822	1	23	4.52	3.17	-1.35	0.01	1
2079026_2079325_+_SEN1989	2078877	2079026	2079325	2080007	+	-	SEN1989	hypothetical protein	331	503	242645	420650	52	1105	1071	1042	706365	830205	124	2560	11.32	10.11	-1.21	0	0
2080087_2080821_+_SEN1990	2080087	2080087	2080821	2080851	+	-	SEN1990	DNA-binding protein	1987	2630	1453834	2196940	119	2483	5294	5302	3488873	4224467	255	5247	12.36	11.28	-1.08	0.18	0.6
2080852_2081643_+_SEN1991	2080852	2080852	2081643	2081728	+	-	SEN1991	hypothetical protein	4441	5636	3249678	4707265	241	5023	10255	9243	6757451	7364661	436	8915	13.12	12.29	-0.83	0.72	1
2081729_2082208_+_SEN1992	2081729	2081729	2082208	2082343	+	-	SEN1992	hypothetical protein	6168	6562	4513319	5480832	503	10410	11090	9419	7307862	7504932	757	15429	13.91	13.35	-0.57	0.92	1
2082369_2082773_+_SEN1993	2082353	2082369	2082773	2085099	+	-	SEN1993	DNA-binding protein	21918	26341	16036699	21998566	2262	46957	34673	33181	22847985	26436274	2967	60844	15.89	15.52	-0.37	0.44	1
2083755_2083189_-_SEN1994	2083755	2083755	2083189		-	-	SEN1994	hypothetical protein	156	111	114454	93319	8	183	95	55	63147	44499	4	94	6.55	7.52	0.96	0	0
2085073_2083802_-_SEN1995		2085073	2083802		-	-	SEN1995	hypothetical protein	282	211	206338	176304	7	150	192	109	126516	87147	4	83	6.38	7.23	0.85	0	0
2085615_2085319_-_SEN1996	2085615	2085615	2085319	2085096	-	-	SEN1996	hypothetical protein	120	118	88439	99039	15	315	88	69	58259	55135	9	190	7.57	8.3	0.73	0	0
2085962_2085660_-_SEN1997		2085962	2085660		-	-	SEN1997	hypothetical protein	59	54	43821	45199	7	146	62	39	40971	31094	5	118	6.88	7.19	0.31	0.09	0.36
2086250_2086032_-_SEN1998	2086336	2086250	2086032	2085963	-	-	SEN1998	phage regulatory protein	95	112	69663	93676	17	372	97	73	63999	58618	13	279	8.12	8.54	0.42	0.01	0.06
2087276_2086401_-_SEN1999		2087276	2086401	2086401	-	-	SEN1999	hypothetical protein	267	247	196062	206828	11	229	227	154	150013	122748	7	155	7.28	7.84	0.56	0	0
2087819_2088343_+_SEN2001		2087819	2088343		+	-	SEN2001	hypothetical protein	6	5	4515	4407	0	8	10	7	7058	6034	0	12	3.58	3	-0.58	0.36	1
2088818_2089516_+_SEN2003		2088818	2089516		+	-	SEN2003	DNA-binding protein	4	3	3476	2849	0	4	5	5	3339	4305	0	5	2.32	2	-0.32	0.61	1
2089859_2092027_+_SEN2004		2089859	2092027		+	-	SEN2004	hypothetical protein	64	62	47536	51915	1	22	132	96	87273	77029	1	37	5.21	4.46	-0.75	0.07	1
2092084_2093814_+_SEN2005		2092084	2093814		+	-	SEN2005	hypothetical protein	53	71	39274	60097	1	28	178	160	117932	127907	3	71	6.15	4.81	-1.34	0	1
209402_206856_-_SEN0180		209402	206856		-	stiC	SEN0180	fimbrial usher	102	72	75128	60182	1	26	111	87	73249	69876	1	28	4.81	4.7	-0.11	0.51	1
2096173_2094719_-_SEN2007		2096173	2094719		-	amn	SEN2007	AMP nucleosidase	44	49	32551	41215	1	25	52	44	34609	35203	1	23	4.52	4.64	0.12	0.39	1
2096695_2096369_-_SEN2008		2096695	2096369		-	-	SEN2008	hypothetical protein	98	58	72217	49147	9	185	67	40	44155	32356	5	116	6.86	7.53	0.67	0	0.01
2097075_2096689_-_SEN2008A	2097467	2097075	2096689		-	-	SEN2008A	hypothetical protein	453	290	332123	242341	36	742	343	267	226071	213004	28	567	9.15	9.54	0.39	0	0.01
2099245_2097788_-_SEN2011		2099245	2097788		-	yeeO	SEN2011	hypothetical protein	102	53	74813	44453	2	40	99	92	65766	73655	2	47	5.55	5.32	-0.23	0.93	1
2100635_2099706_-_SEN2013	2100635	2100635	2099706	2099612	-	erfK	SEN2013	hypothetical protein	233	278	170746	232712	10	216	427	398	281736	317414	15	322	8.33	7.75	-0.58	0.38	1
210112_209429_-_SEN0181		210112	209429		-	stiB	SEN0181	fimbrial chaperone	43	43	31961	36155	2	49	56	38	37097	30523	2	49	5.61	5.61	0	0.55	1
2101783_2100713_-_SEN2014		2101783	2100713		-	cobT	SEN2014	nicotinate-nucleotide--dimethylbenzimidazole phosphoribosyltransferase	11	10	8242	8873	0	7	34	22	22507	17558	0	18	4.17	2.81	-1.36	0	1
2102553_2101810_-_SEN2015		2102553	2101810		-	cobS	SEN2015	cobalamin synthase	3	2	2845	1835	0	3	5	9	3598	7553	0	7	2.81	1.58	-1.22	0.01	1
2103095_2102550_-_SEN2016		2103095	2102550		-	cobU	SEN2016	adenosylcobinamide kinase/adenosylcobinamide-phosphate guanylyltransferase	1	1	1329	1196	0	2	5	6	3480	5503	0	8	3	1	-2	0	1
2104612_2103092_-_SEN2017		2104612	2103092		-	cbiP	SEN2017	cobyric acid synthase	6	9	5044	7976	0	4	24	21	16228	17118	0	10	3.32	2	-1.32	0	1
2105424_2104609_-_SEN2018		2105424	2104609		-	cbiO	SEN2018	cobalt transporter ATP-binding subunit	64	45	46917	38210	2	52	172	133	113692	106417	6	134	7.07	5.7	-1.37	0	0
2106110_2105433_-_SEN2019		2106110	2105433		-	cboQ	SEN2019	cobalt transport protein	45	37	33461	31582	2	47	76	65	50565	52422	3	75	6.23	5.55	-0.67	0.14	0.51
2106378_2106097_-_SEN2020		2106378	2106097		-	cbiN	SEN2020	cobalt transport protein CbiN	54	66	39609	55618	8	168	47	32	31215	25978	5	101	6.66	7.39	0.73	0	0.02
210699_210160_-_SEN0182		210699	210160		-	stiA	SEN0182	fimbrial subunit	48	28	35316	24062	2	54	59	44	39312	35338	3	69	6.11	5.75	-0.35	0.66	1
2107117_2106380_-_SEN2021		2107117	2106380		-	cbiM	SEN2021	cobalt transport protein CbiM	80	79	59060	66796	4	85	104	87	69043	69850	4	94	6.55	6.41	-0.15	0.69	1
2107827_2107114_-_SEN2022		2107827	2107114		-	cbiL	SEN2022	cobalt-precorrin-2 C(20)-methyltransferase	127	116	92942	97691	6	133	183	150	121234	119948	8	168	7.39	7.06	-0.34	0.85	1
2108618_2107824_-_SEN2023		2108618	2107824		-	cbiK	SEN2023	sirohydrochlorin cobaltochelatase	12	33	9349	27813	1	23	21	26	13965	21437	1	22	4.46	4.52	0.06	0.61	1
2109412_2108621_-_SEN2024		2109412	2108621		-	cbiJ	SEN2024	cobalt-precorrin-6x reductase	8	10	5994	8404	0	9	10	14	7148	11419	0	11	3.46	3.17	-0.29	0.58	1
2110134_2109409_-_SEN2025		2110134	2109409		-	cbiH	SEN2025	precorrin-3 C17-methyltransferase	4	0	3282	0	0	2	3	3	2207	2612	0	3	1.58	1	-0.58	0.36	1
211069_211509_+_SEN0183	211069	211069	211509	211570	+	yadI	SEN0183	PTS system transporter subunit IIA	136	108	100000	90286	10	215	164	153	108479	121942	12	261	8.03	7.75	-0.28	0.95	1
2111189_2110134_-_SEN2026		2111189	2110134		-	cbiG	SEN2026	cobalamin biosynthesis protein CbiG	1	6	1240	5716	0	3	7	5	4816	4048	0	4	2	1.58	-0.42	0.58	1
2111943_2111170_-_SEN2027		2111943	2111170		-	cbiF	SEN2027	precorrin-4 C(11)-methyltransferase	15	8	11075	6819	0	11	11	13	7300	11071	0	11	3.46	3.46	0	0.88	1
2112505_2111927_-_SEN2028		2112505	2111927		-	cbiT	SEN2028	cobalt-precorrin-6Y C(15)-methyltransferase	1	0	784	750	0	1	3	4	2342	3243	0	4	2	0	-2	0	1
2113100_2112495_-_SEN2029		2113100	2112495		-	cbiE	SEN2029	cobalt-precorrin-6Y C(5)-methyltransferase	3	1	2489	1196	0	3	1	3	1083	2986	0	3	1.58	1.58	0	0.81	1
2114233_2113094_-_SEN2030		2114233	2113094		-	cbiD	SEN2030	cobalt-precorrin-6A synthase	26	19	19184	16220	0	15	35	38	23407	30680	1	23	4.52	3.91	-0.62	0.2	1
2114865_2114233_-_SEN2031		2114865	2114233		-	cbiC	SEN2031	cobalt-precorrin-8X methylmutase	8	5	6257	4331	0	8	14	11	9728	9094	0	14	3.81	3	-0.81	0.12	1
211571_212800_+_SEN0184	211571	211571	212800	213247	+	yadE	SEN0184	hypothetical protein	485	481	355180	401772	14	307	471	342	310712	272528	11	237	7.89	8.26	0.37	0	0.01
2115835_2114876_-_SEN2032		2115835	2114876		-	cbiB	SEN2032	cobalamin biosynthesis protein	120	65	88245	55059	3	74	76	72	50652	57499	2	56	5.81	6.21	0.4	0.01	0.07
2117211_2115832_-_SEN2033		2117211	2115832		-	cbiA	SEN2033	cobyrinic acid a,c-diamide synthase	83	76	61287	64183	2	45	99	66	65755	53223	2	43	5.43	5.49	0.07	0.23	1
2118720_2117809_-_SEN2034		2118720	2117809		-	pocR	SEN2034	pdu/cob regulatory protein PocR	48	33	35276	28157	1	34	69	59	45942	47686	2	51	5.67	5.09	-0.58	0.27	1
2119730_2118936_-_SEN2035		2119730	2118936		-	pduF	SEN2035	propanediol diffusion facilitator	16	16	12098	13406	0	16	26	23	17701	18646	1	22	4.46	4	-0.46	0.38	1
2120255_2120539_+_SEN2036		2120255	2120539		+	pduA	SEN2036	propanediol utilization protein	7	3	5174	3103	0	14	9	2	5944	1924	0	13	3.7	3.81	0.11	0.88	1
2120647_2121348_+_SEN2037		2120647	2121348		+	pudB	SEN2037	propanediol utilization protein PduB	4	1	3468	1071	0	3	2	4	1655	3709	0	3	1.58	1.58	0	0.64	1
2121367_2123031_+_SEN2038		2121367	2123031		+	pduC	SEN2038	glycerol dehydratase large subunit	13	21	9996	17550	0	8	20	15	13337	12307	0	7	2.81	3	0.19	0.61	1
2123042_2123716_+_SEN2039		2123042	2123716		+	pduD	SEN2039	diol dehydratase medium subunit	4	11	3209	9467	0	9	16	6	10881	5024	0	11	3.46	3.17	-0.29	0.63	1
2123731_2124252_+_SEN2040		2123731	2124252		+	pduE	SEN2040	diol dehydratase small subunit	3	4	2801	3666	0	6	6	2	4440	2381	0	6	2.58	2.58	0	0.86	1
2124262_2126094_+_SEN2041		2124262	2126094		+	pduG	SEN2041	propanediol utilization protein	56	35	41165	29385	0	19	50	35	33043	28538	0	16	4	4.25	0.25	0.26	1
2126084_2126434_+_SEN2042		2126084	2126434		+	pduH	SEN2042	propanediol utilization protein	6	6	4717	5318	0	14	14	7	9363	5786	1	21	4.39	3.81	-0.58	0.33	1
2126453_2126728_+_SEN2043		2126453	2126728		+	pduJ	SEN2043	propanediol utilization protein	25	19	18404	16385	3	63	59	34	39167	27654	6	121	6.92	5.98	-0.94	0.02	0.12
2126732_2127214_+_SEN2044		2126732	2127214		+	pduK	SEN2044	propanediol utilization protein	1	4	1410	3344	0	4	2	8	1818	7074	0	9	3.17	2	-1.17	0.08	1
2127214_2127846_+_SEN2045		2127214	2127846		+	pduL	SEN2045	propanediol utilization protein	6	6	4725	5461	0	8	9	10	6206	8672	0	11	3.46	3	-0.46	0.37	1
2127843_2128334_+_SEN2046		2127843	2128334		+	pduM	SEN2046	propanediol utilization protein	1	3	860	2724	0	3	3	0	2377	639	0	3	1.58	1.58	0	0.59	1
2128338_2128613_+_SEN2047		2128338	2128613		+	pduN	SEN2047	propanediol utilization protein	34	22	25566	18729	3	80	18	18	12081	14628	2	48	5.58	6.32	0.74	0.03	0.15
2128623_2129633_+_SEN2048		2128623	2129633		+	pduO	SEN2048	propanediol utilization protein	49	34	36189	28496	1	31	38	20	25543	16217	1	20	4.32	4.95	0.63	0.02	1
2129630_2131024_+_SEN2049		2129630	2131024		+	pduP	SEN2049	CoA-dependent proprionaldehyde dehydrogenase	12	20	8941	16836	0	9	12	5	8124	4018	0	4	2	3.17	1.17	0.01	1
2131036_2132148_+_SEN2050		2131036	2132148		+	pduQ	SEN2050	propanol dehydrogenase	37	20	27240	17113	0	19	18	28	12430	22752	0	15	3.91	4.25	0.34	0.23	1
213187_212807_-_SEN0185	213187	213187	212807	211049	-	panD	SEN0185	aspartate alpha-decarboxylase	165	177	121136	148039	17	353	214	160	141171	128055	17	353	8.46	8.46	0	0.21	0.68
2132145_2133500_+_SEN2051		2132145	2133500		+	pduS	SEN2051	propanediol utilization ferredoxin	10	17	7364	14246	0	7	16	14	10649	11376	0	8	3	2.81	-0.19	0.85	1
2133503_2134057_+_SEN2052		2133503	2134057		+	pduT	SEN2052	propanediol utilization protein	10	7	7849	6493	0	12	10	12	6930	9608	0	14	3.81	3.58	-0.22	0.83	1
2134057_2134407_+_SEN2053		2134057	2134407		+	pduU	SEN2053	propanediol utilization protein PduU	3	8	2235	6774	0	12	5	4	3608	3683	0	10	3.32	3.58	0.26	0.59	1
2134412_2134864_+_SEN2054		2134412	2134864		+	pduV	SEN2054	propanediol utilization protein PduV	15	18	11508	15612	1	29	11	11	7427	9138	0	18	4.17	4.86	0.69	0.05	1
2134849_2136063_+_SEN2055		2134849	2136063		+	pduW	SEN2055	propionate kinase	131	152	96010	127541	4	91	133	107	88025	85602	3	71	6.15	6.51	0.36	0.01	0.07
2136121_2137023_+_SEN2056	2136121	2136121	2137023	2137574	+	pduX	SEN2056	propanediol utilization protein	1317	1181	964141	986825	52	1080	915	754	602966	601188	32	666	9.38	10.08	0.7	0	0
2137392_2137057_-_SEN2057	2137636	2137392	2137057	2137057	-	yeeX	SEN2057	hypothetical protein	214	248	157294	207618	26	543	166	145	109583	115869	16	335	8.39	9.08	0.7	0	0
2138695_2137637_-_SEN2058	2138813	2138695	2137637	2137637	-	yeeA	SEN2058	hypothetical protein	278	259	203621	216595	9	198	323	308	213058	245857	10	216	7.75	7.63	-0.13	0.29	0.87
2139281_2138814_-_SEN2059	2139281	2139281	2138814	2138814	-	sbmC	SEN2059	DNA gyrase inhibitor	121	92	88904	77585	8	177	88	78	58090	62658	6	129	7.01	7.47	0.46	0	0.03
2140604_2139432_-_SEN2060		2140604	2139432	2139432	-	dacD	SEN2060	D-alanyl-D-alanine carboxypeptidase	257	267	188443	223481	8	175	229	188	150976	150454	6	128	7	7.45	0.45	0	0
214136_213282_-_SEN0186		214136	213282		-	panC	SEN0186	pantoate--beta-alanine ligase	131	123	96305	103282	5	116	140	147	92672	117723	5	123	6.94	6.86	-0.08	0.4	1
2141492_2140728_-_SEN2061		2141492	2140728		-	phsC	SEN2061	thiosulfate reductase cytochrome b subunit	115	110	84320	91916	5	115	101	94	66915	74892	4	92	6.52	6.85	0.32	0.02	0.11
2142067_2141489_-_SEN2062		2142067	2141489		-	phsB	SEN2062	thiosulfate reductase electron transport protein PhsB	14	5	10853	4523	0	13	10	4	7227	3857	0	9	3.17	3.7	0.53	0.27	1
2144358_2142082_-_SEN2063		2144358	2142082		-	phsA	SEN2063	thiosulfate reductase	9	15	7207	13040	0	4	21	19	14117	15734	0	6	2.58	2	-0.58	0.31	1
2144978_2147326_+_SEN2065	2144978	2144978	2147326	2147592	+	sopA	SEN2065	secreted protein SopA	1106	812	809224	678469	15	316	882	635	581580	506456	11	231	7.85	8.3	0.45	0	0.01
2147693_2149123_+_SEN2066		2147693	2149123		+	sbcB	SEN2066	exonuclease I	64	100	46897	84302	2	45	291	198	191754	158491	6	122	6.93	5.49	-1.44	0	0
215053_214262_-_SEN0187		215053	214262		-	panB	SEN0187	3-methyl-2-oxobutanoate hydroxymethyltransferase	19	25	14519	21101	1	22	26	28	17242	22813	1	25	4.64	4.46	-0.18	0.93	1
2150623_2149259_-_SEN2067		2150623	2149259		-	yeeF	SEN2067	amino acid transporter protein	73	73	53979	61160	2	42	78	85	51818	68157	2	43	5.43	5.39	-0.03	0.49	1
2151817_2150903_-_SEN2068		2151817	2150903		-	yeeY	SEN2068	transcriptional regulator	45	48	33647	40724	1	40	61	52	40647	41756	2	45	5.49	5.32	-0.17	0.81	1
2152687_2151863_-_SEN2069		2152687	2151863		-	yeeZ	SEN2069	hypothetical protein	4	7	3650	6578	0	6	11	11	7769	9255	0	10	3.32	2.58	-0.74	0.2	1
2153046_2153945_+_SEN2070		2153046	2153945		+	hisG	SEN2070	ATP phosphoribosyltransferase	24	34	17882	28519	1	25	28	22	18640	18250	1	20	4.32	4.64	0.32	0.23	1
2154048_2155352_+_SEN2071		2154048	2155352		+	hisD	SEN2071	histidinol dehydrogenase	62	36	45777	30573	1	29	70	53	46329	43001	1	34	5.09	4.86	-0.23	0.97	1
2155349_2156428_+_SEN2072		2155349	2156428		+	hisC	SEN2072	histidinol-phosphate aminotransferase	44	41	32483	34244	1	30	44	30	29148	24014	1	24	4.58	4.91	0.32	0.15	1
2156425_2157492_+_SEN2073		2156425	2157492		+	hisB	SEN2073	imidazole glycerol-phosphate dehydratase/histidinol phosphatase	22	27	16564	23365	0	18	37	31	24525	25099	1	23	4.52	4.17	-0.35	0.63	1
215653_215174_-_SEN0188		215653	215174		-	folK	SEN0188	2-amino-4-hydroxy-6-hydroxymethyldihydropteridine pyrophosphokinase	5	6	3710	5734	0	9	8	7	5354	5751	0	11	3.46	3.17	-0.29	0.76	1
2157489_2158082_+_SEN2074		2157489	2158082		+	hisH	SEN2074	imidazole glycerol phosphate synthase subunit HisH	5	14	3678	11798	0	13	16	11	10632	9508	0	16	4	3.7	-0.3	0.57	1
2158082_2158819_+_SEN2075		2158082	2158819		+	hisA	SEN2075	1-(5-phosphoribosyl)-5-[(5-phosphoribosylamino)methylideneamino] imidazole-4-carboxamide isomerase	7	11	5319	9833	0	10	7	17	4943	14162	0	12	3.58	3.32	-0.26	0.63	1
2158801_2159577_+_SEN2076		2158801	2159577		+	hisF	SEN2076	imidazole glycerol phosphate synthase subunit HisF	72	83	53255	69859	3	79	105	77	69219	61765	4	84	6.39	6.3	-0.09	0.57	1
2159571_2160182_+_SEN2077		2159571	2160182	2160182	+	hisI	SEN2077	bifunctional phosphoribosyl-AMP cyclohydrolase/phosphoribosyl-ATP pyrophosphatase	216	211	158603	176522	13	273	198	177	130542	141094	10	221	7.79	8.09	0.3	0.01	0.06
2161244_2160261_-_SEN2078		2161244	2160261		-	wzzB	SEN2078	polysaccharide chain length regulator	115	119	84425	100026	4	93	108	84	71586	67334	3	70	6.13	6.54	0.41	0	0.04
2162553_2161387_-_SEN2079	2162689	2162553	2161387	2161245	-	udg	SEN2079	UDP-glucose 6-dehydrogenase	776	795	568264	664268	25	528	1017	1129	670437	900265	32	672	9.39	9.04	-0.35	1	1
2164196_2162790_-_SEN2080		2164196	2162790		-	gnd	SEN2080	6-phosphogluconate dehydrogenase	68	73	49771	61745	1	39	76	72	50441	57446	1	38	5.25	5.29	0.04	0.26	1
2165790_2164360_-_SEN2081		2165790	2164360		-	rfbP	SEN2081	undecaprenyl-phosphate galactosephosphotransferase	96	60	70875	50178	2	42	98	69	65027	55605	2	42	5.39	5.39	0	0.35	1
2167294_2165861_-_SEN2082		2167294	2165861		-	rfbK	SEN2082	phosphomannomutase	167	135	122527	113089	3	82	310	237	204360	189298	6	137	7.1	6.36	-0.74	0.06	0.27
2168720_2167281_-_SEN2083		2168720	2167281		-	rfbM	SEN2083	mannose-1-phosphate guanylyltransferase	16	21	11714	17908	0	10	26	35	17197	28264	0	15	3.91	3.32	-0.58	0.22	1
2169665_2168721_-_SEN2084		2169665	2168721		-	rfbN	SEN2084	rhamnosyltransferase	506	443	370346	370462	19	391	484	355	319105	283142	15	318	8.31	8.61	0.3	0	0.03
217068_215650_-_SEN0189		217068	215650		-	pcnB	SEN0189	poly(A) polymerase I	84	72	61861	60476	2	43	78	72	51759	57734	1	38	5.25	5.43	0.18	0.12	1
2170727_2169666_-_SEN2085		2170727	2169666		-	rfbU	SEN2085	glycosyltransferase	250	265	183519	221333	9	190	171	167	112878	133719	5	116	6.86	7.57	0.71	0	0
2172303_2171302_-_SEN2085A		2172303	2171302		-	rfbV	SEN2085A	O-chain glycosyltransferase	31	34	22935	28639	1	25	46	23	30904	18381	1	24	4.58	4.64	0.06	0.59	1
2173603_2172305_-_SEN2085B		2173603	2172305		-	rfbX	SEN2085B	O-antigen transporter	84	68	61882	57431	2	45	86	67	57096	53955	2	42	5.39	5.49	0.1	0.19	1
2174690_2173674_-_SEN2085C		2174690	2173674		-	rfbE	SEN2085C	CDP-tyvelose-2-epimerase	119	77	87509	64491	3	74	98	49	65186	39104	2	51	5.67	6.21	0.54	0	0.02
2175526_2174687_-_SEN2085D		2175526	2174687		-	rfbS	SEN2085D	paratose synthase	38	27	27870	23093	1	30	44	33	29465	26379	1	33	5.04	4.91	-0.14	0.99	1
2176874_2175561_-_SEN2086		2176874	2175561		-	rfbH	SEN2086	dehydratase RfbH	64	45	47204	37678	1	32	77	52	51107	41503	1	35	5.13	5	-0.13	0.66	1
2177980_2176901_-_SEN2087		2177980	2176901		-	rfbG	SEN2087	CDP-glucose 4,6-dehydratase	78	55	57209	46722	2	48	110	74	72528	59083	3	60	5.91	5.58	-0.32	0.76	1
2178758_2177985_-_SEN2088		2178758	2177985		-	rfbF	SEN2088	glucose-1-phosphate cytidylyltransferase	50	36	37285	30274	2	43	83	45	55092	36192	2	58	5.86	5.43	-0.43	0.51	1
2179748_2178774_-_SEN2089	2179748	2179748	2178774	2178774	-	rfbI	SEN2089	CDP-6-deoxy-delta-3,4-glucoseen reductase	353	225	258377	188049	11	228	261	230	172317	183865	8	182	7.51	7.83	0.33	0	0.03
2180305_2179754_-_SEN2090		2180305	2179754		-	rfbC	SEN2090	dTDP-4-dehydrorhamnose 3,5-epimerase	84	64	61849	53474	5	104	74	57	49099	45478	4	85	6.41	6.7	0.29	0.05	0.22
2181184_2180306_-_SEN2091		2181184	2180306		-	rfbA	SEN2091	TDP-glucose pyrophosphorylase	36	25	26775	21422	1	27	68	39	45428	31337	2	43	5.43	4.75	-0.67	0.12	1
218150_217209_-_SEN0190		218150	217209		-	yadB	SEN0190	glutamyl-Q tRNA(Asp) synthetase	44	52	32733	43689	1	40	37	26	24522	21215	1	24	4.58	5.32	0.74	0.01	1
2182131_2181232_-_SEN2092		2182131	2181232		-	rfbD	SEN2092	dTDP-4-dehydrorhamnose reductase	36	48	26650	40786	1	37	42	53	27906	42648	1	39	5.29	5.21	-0.08	0.7	1
2183216_2182131_-_SEN2093		2183216	2182131		-	rfbB	SEN2093	dTDP-glucose-4,6-dehydratase	79	86	58037	72539	2	60	82	59	54077	47755	2	46	5.52	5.91	0.38	0.02	1
2184486_2183593_-_SEN2094		2184486	2183593		-	galF	SEN2094	UTP--glucose-1-phosphate uridylyltransferase subunit GalF	56	40	41683	33753	2	42	121	97	79986	77600	4	88	6.46	5.39	-1.07	0	0.01
2186067_2184664_-_SEN2095		2186067	2184664		-	wcaM	SEN2095	colanic acid biosynthesis protein	110	97	81139	81484	2	57	187	179	123238	143306	4	94	6.55	5.83	-0.72	0.05	0.24
218629_218174_-_SEN0191		218629	218174		-	dksA	SEN0191	RNA polymerase-binding transcription factor	40	35	29512	29680	3	64	24	29	16214	23631	2	43	5.43	6	0.57	0.04	1
2187298_2186078_-_SEN2096		2187298	2186078		-	wcaL	SEN2096	glycosyltransferase (colanic acid gene cluster)	9	7	6940	6256	0	5	8	8	5909	7157	0	5	2.32	2.32	0	0.85	1
2188575_2187295_-_SEN2097		2188575	2187295		-	wcaK	SEN2097	pyruvyl transferase	113	69	82764	58127	2	54	60	62	39726	50097	1	35	5.13	5.75	0.63	0	1
2190075_2188597_-_SEN2098		2190075	2188597		-	wzxC	SEN2098	colanic acid exporter	39	15	29010	12723	0	14	34	32	22410	26069	0	16	4	3.81	-0.19	0.82	1
2191571_2190177_-_SEN2099		2191571	2190177		-	wcaJ	SEN2099	UDP-glucose lipid carrier transferase	75	48	55139	40764	1	34	57	43	38125	34994	1	26	4.7	5.09	0.39	0.04	1
2192995_2191625_-_SEN2100		2192995	2191625		-	cpsG	SEN2100	phosphomannomutase	4	2	3520	2295	0	2	2	1	1745	1576	0	1	0	1	1	0.12	1
2194542_2193106_-_SEN2101		2194542	2193106		-	manC	SEN2101	mannose-1-phosphate guanylyltransferase	4	3	3173	2750	0	2	5	1	3491	1567	0	1	0	1	1	0.7	1
219510_218806_-_SEN0192		219510	218806		-	sfsA	SEN0192	sugar fermentation stimulation protein A	73	96	53741	80970	4	95	98	84	64893	67695	4	94	6.55	6.57	0.02	0.31	0.9
2195768_2194545_-_SEN2102		2195768	2194545		-	wcaI	SEN2102	glycosyl transferase family protein	22	17	16189	14835	0	12	10	19	6675	15333	0	8	3	3.58	0.58	0.15	1
2196238_2195765_-_SEN2103		2196238	2195765		-	wcaH	SEN2103	O-antigen biosynthesis protein	0	0	606	0	0	0	0	1	0	1236	0	1	0	#NUM!	#NUM!	0.14	1
2197206_2196241_-_SEN2104		2197206	2196241		-	wcaG	SEN2104	GDP-fucose synthetase	3	2	2227	1683	0	2	1	1	841	1480	0	1	0	1	1	0.16	1
2198330_2197209_-_SEN2105		2198330	2197209		-	gmd	SEN2105	GDP-mannose 4,6-dehydratase	32	38	23857	32163	1	24	65	35	43031	27942	1	31	4.95	4.58	-0.37	0.61	1
2198908_2198354_-_SEN2106		2198908	2198354		-	wcaF	SEN2106	colanic acid biosynthesis acetyltransferase WcaF	37	35	27717	30055	2	52	50	33	33040	26479	2	53	5.73	5.7	-0.03	0.74	1
2199670_2198924_-_SEN2107		2199670	2198924		-	wcaE	SEN2107	glycosyl transferase family protein	7	4	5792	3452	0	6	8	11	5785	9142	0	9	3.17	2.58	-0.58	0.23	1
220057_219527_-_SEN0193		220057	219527		-	ligT	SEN0193	2'-5' RNA ligase	46	27	33897	23026	2	53	30	20	19802	16661	1	34	5.09	5.73	0.64	0.03	1
220085_222559_+_SEN0194		220085	222559		+	hrpB	SEN0194	ATP-dependent RNA helicase HrpB	20	19	15089	15952	0	6	20	10	13230	8372	0	4	2	2.58	0.58	0.13	1
2200897_2199683_-_SEN2108		2200897	2199683		-	wcaD	SEN2108	colanic acid biosynthesis protein	33	20	24782	17323	0	17	59	43	38898	34320	1	30	4.91	4.09	-0.82	0.06	1
2202089_2200872_-_SEN2109		2202089	2200872		-	wcaC	SEN2109	glycosyl transferase family protein	22	10	16172	8592	0	10	17	13	11546	10553	0	9	3.17	3.32	0.15	0.51	1
2202574_2202086_-_SEN2110		2202574	2202086		-	wcaB	SEN2110	colanic acid biosynthesis acetyltransferase WcaB	15	8	11002	6975	0	18	9	7	5964	6138	0	12	3.58	4.17	0.58	0.17	1
2203419_2202577_-_SEN2111		2203419	2202577		-	wcaA	SEN2111	glycosyl transferase family protein	28	26	20845	21954	1	25	33	25	22369	20423	1	25	4.64	4.64	0	0.74	1
2205665_2203506_-_SEN2112		2205665	2203506		-	wzc	SEN2112	tyrosine kinase	10	9	7955	8306	0	3	24	7	16197	6278	0	5	2.32	1.58	-0.74	0.44	1
2206111_2205662_-_SEN2113		2206111	2205662		-	wzb	SEN2113	tyrosine phosphatase	2	0	1641	0	0	1	1	2	700	2276	0	3	1.58	0	-1.58	0.26	1
2207172_2206117_-_SEN2114		2207172	2206117		-	wza	SEN2114	polysaccharide export protein	18	5	13306	4957	0	8	5	11	3422	8798	0	5	2.32	3	0.68	0.16	1
2207931_2209511_+_SEN2115		2207931	2209511		+	yegH	SEN2115	hypothetical protein	149	130	109398	108998	3	69	111	99	73680	79263	2	48	5.58	6.11	0.52	0	0.01
2211453_2209597_-_SEN2116		2211453	2209597		-	asmA	SEN2116	assembly protein	102	72	74873	60414	1	36	157	138	103467	110100	2	57	5.83	5.17	-0.66	0.08	1
2212073_2211492_-_SEN2117		2212073	2211492		-	dcd	SEN2117	deoxycytidine triphosphate deaminase	6	7	4680	6520	0	9	11	12	7720	9665	0	14	3.81	3.17	-0.64	0.27	1
2212805_2212164_-_SEN2118		2212805	2212164		-	udk	SEN2118	uridine kinase	47	42	35102	35825	2	55	48	47	32274	38073	2	54	5.75	5.78	0.03	0.52	1
2213136_2216126_+_SEN2119		2213136	2216126		+	yegE	SEN2119	hypothetical protein	148	151	108585	126933	1	39	219	160	144925	128164	2	45	5.49	5.29	-0.21	0.69	1
2216963_2216094_-_SEN2120		2216963	2216094		-	alkA	SEN2120	3-methyladenine DNA glycosylase	33	31	24362	26482	1	29	38	31	25470	24933	1	28	4.81	4.86	0.05	0.69	1
2217097_2218449_+_SEN2121		2217097	2218449		+	yegD	SEN2121	chaperone	24	25	17822	21137	0	14	33	24	21917	19186	0	15	3.91	3.81	-0.1	0.89	1
2218890_2220131_+_SEN2122		2218890	2220131		+	-	SEN2122	multidrug efflux system subunit MdtA	33	14	24742	12433	0	14	24	22	15976	18159	0	13	3.7	3.81	0.11	0.52	1
2220131_2223253_+_SEN2123		2220131	2223253		+	yegN	SEN2123	multidrug efflux system subunit MdtB	230	174	168959	145927	2	50	202	171	133702	137002	2	43	5.43	5.64	0.22	0.02	1
2223254_2226334_+_SEN2124		2223254	2226334		+	yegO	SEN2124	multidrug efflux system subunit MdtC	191	162	139803	135494	2	44	162	122	107113	97566	1	33	5.04	5.46	0.42	0	1
2226331_2227743_+_SEN2125		2226331	2227743		+	yegB	SEN2125	multidrug efflux system protein MdtE	207	192	152099	160445	5	110	231	172	152766	137271	5	102	6.67	6.78	0.11	0.07	0.3
222700_225222_+_SEN0195		222700	225222		+	mrcB	SEN0195	penicillin-binding protein 1b	62	60	45624	50884	0	19	102	99	67563	79237	1	29	4.86	4.25	-0.61	0.2	1
2227743_2229146_+_SEN2126		2227743	2229146		+	baeS	SEN2126	signal transduction histidine-protein kinase BaeS	393	320	287533	267399	9	197	300	226	197767	180221	6	134	7.07	7.62	0.56	0	0
2229143_2229865_+_SEN2127		2229143	2229865		+	baeR	SEN2127	DNA-binding transcriptional regulator BaeR	54	40	40223	34181	2	51	57	62	37787	50010	2	60	5.91	5.67	-0.23	0.99	1
2230134_2231336_+_SEN2128		2230134	2231336		+	-	SEN2128	hypothetical protein	21	22	15396	18747	0	14	33	26	22193	20775	0	17	4.09	3.81	-0.28	0.62	1
2231336_2232052_+_SEN2129		2231336	2232052		+	-	SEN2129	hypothetical protein	24	17	17587	14451	1	22	30	18	20158	14415	1	24	4.58	4.46	-0.13	0.95	1
2232063_2234174_+_SEN2130		2232063	2234174		+	-	SEN2130	hypothetical protein	157	125	114879	104751	2	51	148	101	98126	81070	2	42	5.39	5.67	0.28	0.02	1
2234290_2235651_+_SEN2131	2234290	2234290	2235651		+	yegQ	SEN2131	protease	307	308	224811	257440	8	177	271	249	179158	198467	6	138	7.11	7.47	0.36	0	0.02
2236706_2236290_-_SEN2133	2236788	2236706	2236290	2236290	-	-	SEN2133	hypothetical protein	1643	922	1202146	770784	116	2365	1462	957	963751	763246	103	2070	11.02	11.21	0.19	0.07	0.31
2237163_2236828_-_SEN2134	2237163	2237163	2236828	2236828	-	-	SEN2134	hypothetical protein	268	281	196289	234949	31	641	283	241	187097	192015	27	564	9.14	9.32	0.18	0.02	0.12
2237641_2237525_-_SEN2135		2237641	2237525		-	-	SEN2135	hypothetical protein	27	23	20126	19806	8	170	15	23	10122	18921	5	124	6.95	7.41	0.46	0.14	0.51
2239730_2238678_-_SEN2137		2239730	2238678		-	fbaB	SEN2137	fructose-bisphosphate aldolase	167	135	122830	112750	5	111	134	108	88922	86338	4	83	6.38	6.79	0.42	0	0.04
2239984_2241255_+_SEN2138		2239984	2241255		+	yegT	SEN2138	nucleoside permease	37	40	27098	33511	1	23	27	31	17936	25107	0	16	4	4.52	0.52	0.07	1
2241252_2242256_+_SEN2139		2241252	2242256		+	yegU	SEN2139	hydrolase	46	34	34067	28880	1	31	45	37	30200	30153	1	30	4.91	4.95	0.05	0.5	1
2242358_2243218_+_SEN2140		2242358	2243218		+	yegV	SEN2140	sugar kinase	81	97	59428	81573	3	81	71	79	46901	63446	3	64	6	6.34	0.34	0.02	0.11
2243938_2243192_-_SEN2141		2243938	2243192		-	yegW	SEN2141	GntR family transcriptional regulator	15	40	10978	34199	1	30	30	33	20351	27045	1	31	4.95	4.91	-0.05	0.88	1
2244774_2243974_-_SEN2142		2244774	2243974		-	thiD	SEN2142	phosphomethylpyrimidine kinase	11	9	8238	7846	0	10	12	7	7969	6260	0	8	3	3.32	0.32	0.57	1
2245558_2244761_-_SEN2143		2245558	2244761		-	thiM	SEN2143	hydroxyethylthiazole kinase	6	4	4616	3697	0	5	5	6	3915	5041	0	5	2.32	2.32	0	0.9	1
2245968_2246282_+_SEN2144		2245968	2246282		+	-	SEN2144	hypothetical protein	43	39	31601	32725	4	102	61	56	40816	44912	6	136	7.09	6.67	-0.42	0.53	1
2247348_2246326_-_SEN2144A		2247348	2246326		-	pegD	SEN2144A	hypothetical protein	41	27	30575	22597	1	25	78	77	51411	61778	2	55	5.78	4.64	-1.14	0	1
2249757_2247364_-_SEN2145		2249757	2247364		-	pegC	SEN2145	outer membrane usher protein	398	317	291891	265067	5	116	439	400	289867	318868	6	127	6.99	6.86	-0.13	0.22	0.69
2250610_2249879_-_SEN2145A		2250610	2249879		-	pegB	SEN2145A	fimbrial chaperone protein	11	13	8690	10923	0	13	16	16	10881	13496	0	16	4	3.7	-0.3	0.65	1
2251154_2250621_-_SEN2145B		2251154	2250621		-	pegA	SEN2145B	fimbrial subunit protein	20	18	15198	15166	1	28	28	32	18602	26022	2	41	5.36	4.81	-0.55	0.28	1
2251714_2251433_-_SEN2146		2251714	2251433		-	yehE	SEN2146	hypothetical protein	7	11	5602	9271	1	26	16	20	10770	16047	2	47	5.55	4.7	-0.85	0.09	1
2253101_2251992_-_SEN2147		2253101	2251992		-	mrp	SEN2147	ATPase	26	27	19693	22838	0	19	43	28	28648	22865	1	23	4.52	4.25	-0.28	0.7	1
2253266_2255299_+_SEN2148		2253266	2255299		+	metG	SEN2148	methionyl-tRNA synthetase	278	310	204017	259338	5	113	351	294	231408	234794	5	114	6.83	6.82	-0.01	0.1	0.4
225515_227758_+_SEN0196		225515	227758		+	fhuA	SEN0196	ferrichrome outer membrane transporter	39	36	28784	30412	0	13	49	41	32563	33349	0	14	3.81	3.7	-0.11	0.96	1
2255540_2255998_+_SEN2149	2255533	2255540	2255998	2256000	+	yehR	SEN2149	lipoprotein	352	383	257973	319935	30	629	404	356	266866	283669	29	599	9.23	9.3	0.07	0.05	0.22
2256170_2256700_+_SEN2150	2256002	2256170	2256700	2257241	+	-	SEN2150	lipoprotein	1043	971	763725	811160	71	1482	963	853	634999	680338	60	1238	10.27	10.53	0.26	0.01	0.08
2257224_2256757_-_SEN2151	2257227	2257224	2256757	2256144	-	yehS	SEN2151	hypothetical protein	153	145	112644	121771	12	250	307	271	202477	216609	21	447	8.8	7.97	-0.84	0.02	0.13
2257990_2257271_-_SEN2152		2257990	2257271		-	yehT	SEN2152	two-component response-regulatory protein YehT	28	25	20586	21190	1	29	62	70	41347	56145	3	67	6.07	4.86	-1.21	0	1
2259672_2257987_-_SEN2153		2259672	2257987		-	yehU	SEN2153	two-component system sensor kinase	66	52	48874	43604	1	27	56	77	36955	61848	1	29	4.86	4.75	-0.1	0.55	1
2259895_2260626_+_SEN2154		2259895	2260626		+	yehV	SEN2154	transcriptional regulator	101	67	73976	56694	4	89	80	77	53025	61922	3	78	6.29	6.48	0.19	0.1	0.39
2260686_2260793_+_SEN2155		2260686	2260793		+	-	SEN2155	hypothetical protein	10	1	7773	1393	2	42	4	5	3111	4514	1	35	5.13	5.39	0.26	0.62	1
2261505_2260774_-_SEN2156		2261505	2260774	2260682	-	yehW	SEN2156	permease transmembrane protein	1247	857	912741	715858	54	1112	880	742	580138	591658	39	800	9.64	10.12	0.48	0	0.01
2262436_2261489_-_SEN2157		2262436	2261489		-	yehX	SEN2157	ABC transporter ATP-binding protein	190	167	139269	139630	7	147	169	164	111533	131442	6	128	7	7.2	0.2	0.04	0.19
2263598_2262429_-_SEN2158		2263598	2262429		-	yehY	SEN2158	permease transmembrane protein	149	110	109022	92148	4	85	99	103	65673	82367	3	63	5.98	6.41	0.43	0	0.02
2264519_2263602_-_SEN2159		2264519	2263602		-	yehZ	SEN2159	hypothetical protein	15	10	11483	8963	0	11	18	12	12074	9787	0	11	3.46	3.46	0	0.97	1
2266997_2264700_-_SEN2160		2266997	2264700		-	bglX	SEN2160	beta-glucosidase	49	36	36003	30711	0	14	73	55	48702	44264	1	20	4.32	3.81	-0.51	0.42	1
2267264_2268994_+_SEN2161		2267264	2268994		+	dld	SEN2161	D-lactate dehydrogenase	173	158	126702	132257	3	74	132	101	87128	80743	2	48	5.58	6.21	0.62	0	0
2270000_2269053_-_SEN2162		2270000	2269053		-	pbpG	SEN2162	D-alanyl-D-alanine endopeptidase	70	61	51812	51594	2	54	74	52	48771	41704	2	47	5.55	5.75	0.2	0.11	1
2270753_2270166_-_SEN2163	2270753	2270753	2270166		-	yohC	SEN2163	hypothetical protein	298	198	218521	165420	15	326	181	112	119764	89233	8	177	7.47	8.35	0.88	0	0
2270885_2271481_+_SEN2164		2270885	2271481		+	yohD	SEN2164	hypothetical protein	13	12	10052	10383	0	17	17	17	11360	13644	1	20	4.32	4.09	-0.23	0.69	1
2272291_2271530_-_SEN2165		2272291	2271530		-	yohF	SEN2165	acetoin dehydrogenase	25	18	18759	15728	1	22	34	22	22597	17636	1	26	4.7	4.46	-0.24	0.83	1
2273793_2272357_-_SEN2166		2273793	2272357		-	yohG	SEN2166	multidrug resistance outer membrane protein MdtQ	19	29	14560	24540	0	13	39	28	26343	22660	0	17	4.09	3.7	-0.39	0.61	1
2275190_2274252_-_SEN2167		2275190	2274252		-	yohI	SEN2167	tRNA-dihydrouridine synthase C	147	123	107955	102786	5	112	122	102	80497	81879	4	86	6.43	6.81	0.38	0.01	0.05
2276492_2275299_-_SEN2168		2276492	2275299		-	-	SEN2168	salicylate hydroxylase	61	55	45026	46382	1	38	53	46	35210	37415	1	30	4.91	5.25	0.34	0.07	1
2277151_2276507_-_SEN2169		2277151	2276507		-	-	SEN2169	glutathione-S-transferase family protein	18	12	13488	10374	0	18	7	16	5209	12804	0	13	3.7	4.17	0.47	0.24	1
2277861_2277160_-_SEN2170		2277861	2277160		-	-	SEN2170	FAA-hydrolase family protein	5	2	4179	2416	0	4	4	1	2984	1532	0	3	1.58	2	0.42	0.31	1
227807_228604_+_SEN0197		227807	228604		+	fhuC	SEN0197	iron-hydroxamate transporter ATP-binding subunit	17	12	12506	10521	0	14	17	15	11622	12138	0	14	3.81	3.81	0	0.86	1
2278914_2277877_-_SEN2171		2278914	2277877		-	-	SEN2171	gentisate 1,2-dioxygenase	43	35	31840	29640	1	29	26	27	17539	22138	0	19	4.25	4.86	0.61	0.03	1
2280284_2278926_-_SEN2172		2280284	2278926		-	-	SEN2172	n-hydroxybenzoate transporter	8	5	6127	4747	0	4	10	5	7124	4379	0	4	2	2	0	0.99	1
2280410_2281318_+_SEN2173		2280410	2281318		+	-	SEN2173	transcriptional regulator	76	64	56227	53943	2	60	97	73	64413	58461	3	67	6.07	5.91	-0.16	0.73	1
2281450_2281848_+_SEN2174		2281450	2281848		+	yohJ	SEN2174	hypothetical protein	9	13	7065	11160	1	22	16	21	10708	17406	1	35	5.13	4.46	-0.67	0.24	1
2281845_2282540_+_SEN2175		2281845	2282540		+	yohK	SEN2175	hypothetical protein	112	82	82606	68747	5	108	45	42	29790	33758	2	45	5.49	6.75	1.26	0	0
2282694_2283578_+_SEN2176		2282694	2283578		+	cdd	SEN2176	cytidine deaminase	36	56	26431	47338	1	41	56	63	37142	50964	2	49	5.61	5.36	-0.26	0.94	1
2283755_2284474_+_SEN2177		2283755	2284474		+	sanA	SEN2177	hypothetical protein	72	51	52702	42649	3	66	81	55	53836	44159	3	68	6.09	6.04	-0.04	0.42	1
2284471_2284716_+_SEN2178		2284471	2284716	2284716	+	b2145	SEN2178	hypothetical protein	21	23	15732	19310	3	71	93	65	61519	51917	11	230	7.85	6.15	-1.7	0	0
2284921_2286162_+_SEN2179		2284921	2286162		+	-	SEN2179	oxidoreductase	20	25	14980	21199	0	14	43	36	28838	29060	1	23	4.52	3.81	-0.72	0.14	1
228604_229494_+_SEN0198		228604	229494		+	fhuD	SEN0198	iron-hydroxamate transporter substrate-binding subunit	34	18	25158	15183	1	22	47	29	31408	23579	1	30	4.91	4.46	-0.45	0.4	1
2286156_2287391_+_SEN2180		2286156	2287391		+	yeiA	SEN2180	dihydropyrimidine dehydrogenase	131	90	96184	75732	3	69	149	172	98488	137720	4	95	6.57	6.11	-0.46	0.43	1
2288476_2287466_-_SEN2181		2288476	2287466		-	mglC	SEN2181	beta-methylgalactoside transporter inner membrane protein	48	35	35118	30028	1	32	67	44	44473	35273	1	39	5.29	5	-0.29	0.79	1
2290012_2288492_-_SEN2182		2290012	2288492		-	mglA	SEN2182	galactose/methyl galaxtoside transporter ATP-binding protein	28	27	20849	22740	0	14	72	62	47567	49732	1	31	4.95	3.81	-1.15	0	1
2291144_2290146_-_SEN2183		2291144	2290146		-	mglB	SEN2183	D-galactose-binding periplasmic protein	3	2	2728	2215	0	2	4	6	3053	5211	0	4	2	1	-1	0.16	1
2292665_2291643_-_SEN2184		2292665	2291643		-	galS	SEN2184	DNA-binding transcriptional regulator GalS	35	31	25861	25991	1	25	32	27	21455	22116	1	21	4.39	4.64	0.25	0.3	1
2293957_2292815_-_SEN2185		2293957	2292815		-	yeiB	SEN2185	hypothetical protein	45	38	33396	32306	1	28	51	40	34230	32639	1	29	4.86	4.81	-0.05	0.63	1
2294640_2293972_-_SEN2186		2294640	2293972		-	folE	SEN2186	GTP cyclohydrolase I	26	23	19507	19998	1	29	18	13	12254	10871	0	17	4.09	4.86	0.77	0.02	1
229491_231548_+_SEN0199		229491	231548		+	fhuB	SEN0199	iron-hydroxamate transporter permease subunit	33	27	24285	22762	0	11	50	35	33157	28390	0	14	3.81	3.46	-0.35	0.48	1
2294970_2295827_+_SEN2187		2294970	2295827		+	yeiG	SEN2187	esterase	125	113	92053	94810	5	108	142	110	94221	88292	5	106	6.73	6.75	0.03	0.25	0.78
2296205_2295816_-_SEN2188		2296205	2295816		-	-	SEN2188	DNA-binding protein	25	15	18594	13156	1	40	14	6	9790	5520	0	19	4.25	5.32	1.07	0	1
2297577_2296210_-_SEN2189		2297577	2296210		-	-	SEN2189	L-serine dehydratase	34	24	25352	20864	0	16	46	29	30756	23610	0	19	4.25	4	-0.25	0.78	1
2297794_2298681_+_SEN2190		2297794	2298681		+	-	SEN2190	hydrolase	48	41	35134	34387	1	39	85	69	56223	55104	3	62	5.95	5.29	-0.67	0.12	1
2298714_2300036_+_SEN2191		2298714	2300036		+	-	SEN2191	regulatory protein	44	30	32770	25870	1	22	43	41	28703	32852	1	23	4.52	4.46	-0.06	0.79	1
2302071_2300080_-_SEN2192		2302071	2300080		-	cirA	SEN2192	colicin I receptor	172	161	126347	135267	3	65	178	174	117863	139374	3	64	6	6.02	0.02	0.18	1
2303886_2302417_-_SEN2193		2303886	2302417		-	lysP	SEN2193	lysine transporter	45	23	33259	19609	0	17	44	37	29390	29692	0	20	4.32	4.09	-0.23	0.96	1
2304939_2304076_-_SEN2194		2304939	2304076		-	yeiE	SEN2194	DNA-binding transcriptional regulator	16	6	12158	5752	0	10	19	8	12564	6987	0	11	3.46	3.32	-0.14	0.97	1
2305060_2306109_+_SEN2195	2305060	2305060	2306109	2306109	+	yeiH	SEN2195	hypothetical protein	462	344	338526	288004	14	298	526	401	346784	320031	15	317	8.31	8.22	-0.09	0.19	0.63
2306188_2307045_+_SEN2196		2306188	2307045		+	nfo	SEN2196	endonuclease IV	2	4	1810	3813	0	3	12	7	8121	6186	0	8	3	1.58	-1.42	0	1
2308798_2307110_-_SEN2197		2308798	2307110		-	fruA	SEN2197	PTS system fructose-specific transporter subunit IIBC	16	18	12070	15827	0	8	43	28	28779	23009	0	15	3.91	3	-0.91	0.04	1
2309672_2308815_-_SEN2198		2309672	2308815		-	fruK	SEN2198	1-phosphofructokinase	6	7	4773	5881	0	6	4	6	2897	5302	0	4	2	2.58	0.58	0.45	1
23101_23805_+_SEN0019	23101	23101	23805		+	-	SEN0019	hypothetical protein	182	164	133485	137571	9	192	175	143	115800	114467	8	163	7.35	7.58	0.24	0.03	0.15
2310883_2309753_-_SEN2199		2310883	2309753		-	fruF	SEN2199	bifunctional PTS system fructose-specific transporter subunit IIA/HPr protein	2	3	1467	2608	0	1	5	1	3746	944	0	2	1	0	-1	0.72	1
2311252_2312433_+_SEN2200	2311252	2311252	2312433		+	setB	SEN2200	sugar efflux transporter	145	129	106463	108431	4	90	300	216	198281	172240	7	156	7.29	6.49	-0.79	0.04	0.19
2313162_2312497_-_SEN2201		2313162	2312497		-	-	SEN2201	hypothetical protein	23	18	17502	15661	1	24	52	54	34278	43650	2	58	5.86	4.58	-1.27	0	1
2313286_2313164_-_SEN2202		2313286	2313164		-	-	SEN2202	hypothetical protein	1	5	1249	4255	1	22	12	14	8031	11197	3	78	6.29	4.46	-1.83	0	0
2313714_2314118_+_SEN2203	2313714	2313714	2314118	2314118	+	-	SEN2203	hypothetical protein	179	160	131355	133998	15	327	183	140	121089	111628	14	287	8.16	8.35	0.19	0.04	0.21
2314253_2314825_+_SEN2204	2314253	2314253	2314825	2314827	+	-	SEN2204	elongation factor P	183	129	134532	108485	10	212	247	178	163251	142196	13	266	8.06	7.73	-0.33	0.96	1
2315038_2316024_+_SEN2205		2315038	2316024		+	yeiR	SEN2205	hypothetical protein	45	48	33396	40451	1	37	65	44	43138	35208	1	39	5.29	5.21	-0.08	0.68	1
2316054_2316773_+_SEN2206	2316054	2316054	2316773	2316773	+	yeiU	SEN2206	hypothetical protein	141	140	103350	117430	7	153	177	163	116721	129918	8	171	7.42	7.26	-0.16	0.55	1
2317187_2317759_+_SEN2207		2317187	2317759		+	spr	SEN2207	outer membrane lipoprotein	95	101	69715	84373	6	134	108	108	71261	86799	6	137	7.1	7.07	-0.03	0.42	1
2318085_2319641_+_SEN2208		2318085	2319641	2319641	+	rtn	SEN2208	hypothetical protein	416	405	304648	338393	9	206	420	330	276888	263546	8	173	7.43	7.69	0.25	0.01	0.05
2319748_2321553_+_SEN2209		2319748	2321553	2321553	+	yejA	SEN2209	transport system periplasmic binding protein	363	472	266211	394194	8	182	413	353	272786	281596	7	153	7.26	7.51	0.25	0.01	0.05
2321563_2322657_+_SEN2210	2321563	2321563	2322657		+	yejB	SEN2210	binding-protein-dependent transporter	334	437	245094	365710	13	278	343	285	226174	227371	10	207	7.69	8.12	0.43	0	0
2322657_2323682_+_SEN2211		2322657	2323682	2323683	+	yejE	SEN2211	binding-protein-dependent transporter	600	763	439338	637473	25	524	575	543	379017	432979	19	395	8.63	9.03	0.41	0	0.02
2323684_2325273_+_SEN2212	2323684	2323684	2325273	2325837	+	yejF	SEN2212	ABC transporter ATP-binding protein	2511	2403	1837737	2007216	58	1209	1720	1809	1133712	1441699	39	809	9.66	10.24	0.58	0.01	0.06
232485_233045_+_SEN0200		232485	233045		+	stfA	SEN0200	major fimbrial subunit StfA	6	3	4951	2648	0	6	14	17	9594	13631	0	20	4.32	2.58	-1.74	0	1
2325621_2325277_-_SEN2213		2325621	2325277		-	yejG	SEN2213	hypothetical protein	11	4	8128	3889	0	17	8	4	5702	3313	0	13	3.7	4.09	0.39	0.39	1
2327202_2326012_-_SEN2214		2327202	2326012		-	bcr	SEN2214	bicyclomycin/multidrug efflux system protein	157	107	115198	90134	4	86	118	105	78113	84113	3	68	6.09	6.43	0.34	0.01	0.07
2327925_2327230_-_SEN2215		2327925	2327230		-	rsuA	SEN2215	16S rRNA pseudouridylate synthase A	45	30	33287	25200	2	42	30	16	20199	13487	1	24	4.58	5.39	0.81	0.01	1
2328077_2329837_+_SEN2216		2328077	2329837		+	yejH	SEN2216	helicase	131	152	95844	127715	3	63	181	136	119350	108877	3	64	6	5.98	-0.02	0.27	1
2329962_2330246_+_SEN2217	2329962	2329962	2330246		+	rplY	SEN2217	50S ribosomal protein L25	83	48	61356	40219	8	178	70	62	46494	49497	8	168	7.39	7.48	0.08	0.21	0.68
2330974_2330354_-_SEN2218	2330974	2330974	2330354	2330354	-	-	SEN2218	hypothetical protein	274	224	200804	187549	15	312	341	241	224843	192768	16	336	8.39	8.29	-0.11	0.29	0.86
233131_235788_+_SEN0201		233131	235788		+	stfC	SEN0201	outer membrane usher protein StfC	113	93	83026	78429	1	30	115	75	76160	60124	1	25	4.64	4.91	0.26	0.05	1
2332009_2331002_-_SEN2219		2332009	2331002		-	yejK	SEN2219	nucleoid-associated protein NdpA	81	69	59913	58007	2	58	94	89	62457	71161	3	66	6.04	5.86	-0.19	0.81	1
2332189_2332416_+_SEN2220	2330363	2332189	2332416	2332416	+	yejL	SEN2220	hypothetical protein	122	94	89498	78970	17	369	107	90	70616	72040	15	312	8.29	8.53	0.24	0.04	0.21
2332448_2334208_+_SEN2221		2332448	2334208		+	yejM	SEN2221	sulfatase	244	213	178689	178224	4	101	274	247	181187	197374	5	107	6.74	6.66	-0.08	0.31	0.92
2337345_2334979_-_SEN2224		2337345	2334979		-	sspH2	SEN2224	secreted effector protein	305	249	223448	208083	4	91	273	244	179928	194949	3	79	6.3	6.51	0.2	0.02	0.1
2339109_2339312_+_SEN2227	2339109	2339109	2339312	2339318	+	-	SEN2227	hypothetical protein	149	87	109111	72905	21	446	116	90	77006	71805	18	364	8.51	8.8	0.29	0.02	0.12
2340067_2339504_-_SEN2228		2340067	2339504		-	-	SEN2228	exported protein	4	4	3274	3617	0	6	14	9	9818	7884	0	15	3.91	2.58	-1.32	0	1
2340797_2341444_+_SEN2229		2340797	2341444		+	narP	SEN2229	transcriptional regulator NarP	58	48	42459	40317	3	63	43	62	28762	50019	2	60	5.91	5.98	0.07	0.34	1
2342531_2341488_-_SEN2230		2342531	2341488		-	ccmH	SEN2230	cytochrome c-type biogenesis protein H1	85	68	62908	56832	2	57	105	63	69399	50707	2	57	5.83	5.83	0	0.37	1
2343085_2342528_-_SEN2231		2343085	2342528		-	ccmG	SEN2231	cytochrome c biogenesis protein CcmG	2	5	1774	4814	0	5	1	10	727	8093	0	7	2.81	2.32	-0.49	0.48	1
2345013_2343082_-_SEN2232		2345013	2343082		-	-	SEN2232	cytochrome c-type biogenesis protein F1	0	3	464	2558	0	0	8	0	5547	735	0	1	0	#NUM!	#NUM!	0.05	1
2345489_2345010_-_SEN2233		2345489	2345010		-	ccmE	SEN2233	cytochrome c-type biogenesis protein CcmE	1	0	747	768	0	1	1	0	696	705	0	1	0	0	0	0.6	1
2345698_2345486_-_SEN2234		2345698	2345486		-	-	SEN2234	heme exporter protein D2	0	0	0	0	0	0	0	0	31	0	0	0	#NUM!	#NUM!	#NUM!	1	1
2346432_2345695_-_SEN2235		2346432	2345695		-	-	SEN2235	heme exporter protein C2	15	8	11116	7382	0	12	13	4	8735	3648	0	8	3	3.58	0.58	0.16	1
2347140_2346484_-_SEN2236		2347140	2346484		-	-	SEN2236	heme exporter protein B	48	29	35502	24562	2	45	39	49	25833	39265	2	49	5.61	5.49	-0.12	0.87	1
2347757_2347140_-_SEN2237		2347757	2347140		-	-	SEN2237	cytochrome c biogenesis protein CcmA	5	7	3920	6479	0	8	13	9	9011	7954	0	13	3.7	3	-0.7	0.22	1
2348380_2347778_-_SEN2238		2348380	2347778		-	napC	SEN2238	cytochrome c-type protein NapC	10	10	7890	8927	0	13	14	10	9266	8633	0	14	3.81	3.7	-0.11	0.96	1
2348839_2348390_-_SEN2239		2348839	2348390		-	napB	SEN2239	citrate reductase cytochrome c-type subunit	40	31	29394	26420	3	62	41	25	27592	20283	2	53	5.73	5.95	0.23	0.31	1
2349824_2348955_-_SEN2240		2349824	2348955		-	napH	SEN2240	quinol dehydrogenase membrane protein	2	10	2182	8520	0	6	19	15	12533	12307	0	14	3.81	2.58	-1.22	0.01	1
2350506_2349811_-_SEN2241		2350506	2349811		-	napG	SEN2241	quinol dehydrogenase periplasmic protein	0	0	0	0	0	0	0	0	379	561	0	0	#NUM!	#NUM!	#NUM!	1	1
2352999_2350513_-_SEN2242		2352999	2350513		-	napA	SEN2242	nitrate reductase catalytic subunit	56	30	41650	25576	0	13	58	42	38608	33667	0	14	3.81	3.7	-0.11	0.78	1
2353259_2352996_-_SEN2243		2353259	2352996		-	napD	SEN2243	assembly protein for periplasmic nitrate reductase	0	3	614	3157	0	7	2	0	1576	226	0	3	1.58	2.81	1.22	0.05	1
2353740_2353249_-_SEN2244		2353740	2353249		-	napF	SEN2244	ferredoxin-type protein	1	2	1002	2371	0	3	3	0	2559	330	0	2	1	1.58	0.58	0.61	1
2354154_2354648_+_SEN2245		2354154	2354648		+	eco	SEN2245	ecotin	14	13	10958	10856	1	22	13	5	8787	4053	0	12	3.58	4.46	0.87	0.06	1
2356474_2354831_-_SEN2246		2356474	2354831		-	yojI	SEN2246	multidrug transporter membrane protein/ATP-binding protein	141	107	103767	90170	2	58	111	102	73290	81300	2	47	5.55	5.86	0.3	0.01	1
2357198_2356548_-_SEN2247		2357198	2356548		-	alkB	SEN2247	AlkB protein	22	27	16516	23378	1	30	20	18	13313	14989	1	21	4.39	4.91	0.51	0.12	1
235806_236558_+_SEN0202		235806	236558		+	stfD	SEN0202	periplasmic fimbrial chaperone stfd	17	11	12745	10016	0	15	26	12	17204	10266	0	18	4.17	3.91	-0.26	0.74	1
2358262_2357201_-_SEN2248		2358262	2357201		-	ada	SEN2248	ADA regulatory protein	10	6	7425	5542	0	6	8	6	5440	5267	0	5	2.32	2.58	0.26	0.52	1
2359395_2358343_-_SEN2249		2359395	2358343		-	apbE	SEN2249	thiamine biosynthesis lipoprotein ApbE	0	0	125	620	0	0	1	0	1159	770	0	0	#NUM!	#NUM!	#NUM!	0.05	1
2360646_2359510_-_SEN2250		2360646	2359510		-	ompC	SEN2250	outer membrane porin protein C	37	32	27321	27384	1	24	28	23	18822	18598	0	16	4	4.58	0.58	0.06	1
2361373_2364042_+_SEN2251		2361373	2364042		+	yojN	SEN2251	phosphotransfer intermediate protein in two-component regulatory system with RcsBC	315	284	230575	237370	4	87	314	281	207151	224432	3	80	6.32	6.44	0.12	0.03	0.15
2364059_2364709_+_SEN2252		2364059	2364709		+	rcsB	SEN2252	transcriptional regulator RcsB	77	84	56962	70444	4	97	95	67	62681	54077	4	89	6.48	6.6	0.12	0.16	0.55
236577_237089_+_SEN0203		236577	237089		+	stfE	SEN0203	minor fimbrial subunit StfE	1	3	759	3023	0	3	2	9	1897	7218	0	8	3	1.58	-1.42	0.01	1
2367658_2364812_-_SEN2253		2367658	2364812		-	rcsC	SEN2253	hybrid sensory kinase in two-component regulatory system with RcsB and YojN	129	135	94971	112915	1	36	128	117	84730	93521	1	31	4.95	5.17	0.22	0.05	1
2370412_2367776_-_SEN2254		2370412	2367776		-	gyrA	SEN2254	DNA gyrase subunit A	216	193	158256	161754	2	60	221	173	145839	138081	2	53	5.73	5.91	0.18	0.04	1
237086_237562_+_SEN0204		237086	237562		+	stfF	SEN0204	minor fimbrial subunit StfF	0	0	565	625	0	1	2	3	1880	2494	0	4	2	0	-2	0	1
2372024_2370822_-_SEN2255		2372024	2370822		-	-	SEN2255	MR-MLE family protein	10	15	8027	12669	0	8	28	22	18815	17580	0	15	3.91	3	-0.91	0.09	1
2373364_2372039_-_SEN2256		2373364	2372039		-	-	SEN2256	transmembrane transpot protein	11	11	8759	9306	0	6	42	31	28282	25103	0	20	4.32	2.58	-1.74	0	1
2373603_2374298_+_SEN2257		2373603	2374298		+	-	SEN2257	transcriptional regulator	57	44	41941	37366	2	56	68	52	44845	41778	3	62	5.95	5.81	-0.15	0.71	1
2374381_2375109_+_SEN2258		2374381	2375109		+	ubiG	SEN2258	3-demethylubiquinone-9 3-methyltransferase	14	13	10566	11173	0	14	30	22	20292	17972	1	26	4.7	3.81	-0.89	0.09	1
2375465_2377750_+_SEN2259		2375465	2377750		+	nrdA	SEN2259	ribonucleotide-diphosphate reductase subunit alpha	112	101	82359	84597	1	36	90	85	59511	68335	1	27	4.75	5.17	0.42	0.01	1
237562_238092_+_SEN0205		237562	238092		+	stfG	SEN0205	minor fimbrial subunit	7	8	5501	7511	0	12	7	11	4850	8781	0	12	3.58	3.58	0	0.98	1
2377863_2378993_+_SEN2260		2377863	2378993		+	nrdB	SEN2260	ribonucleotide-diphosphate reductase subunit beta	133	96	97639	80877	3	78	130	86	85703	69119	3	68	6.09	6.29	0.2	0.06	0.25
2378993_2379247_+_SEN2261		2378993	2379247		+	yfaE	SEN2261	2Fe-2S ferredoxin	15	14	11002	11798	2	44	18	21	12012	16792	2	56	5.81	5.46	-0.35	0.63	1
2380439_2379249_-_SEN2262		2380439	2379249		-	-	SEN2262	transmembrane transport protein	46	46	33938	38768	1	30	57	48	37683	38395	1	31	4.95	4.91	-0.05	0.66	1
2380601_2381479_+_SEN2263		2380601	2381479		+	-	SEN2263	transcriptional regulator	65	62	47831	51902	2	56	159	139	105009	111502	6	123	6.94	5.81	-1.14	0	0
238092_238931_+_SEN0206		238092	238931		+	-	SEN0206	hypothetical protein	16	9	12061	7824	0	11	16	11	11108	9055	0	12	3.58	3.46	-0.13	0.86	1
2382665_2381595_-_SEN2264		2382665	2381595		-	glpQ	SEN2264	glycerophosphodiester phosphodiesterase	128	79	93665	66541	3	74	176	136	116197	108359	5	104	6.7	6.21	-0.49	0.32	0.93
2384028_2382670_-_SEN2265		2384028	2382670		-	glpT	SEN2265	sn-glycerol-3-phosphate transporter	254	192	186393	161066	6	127	150	114	99251	91501	3	70	6.13	6.99	0.86	0	0
2384301_2385929_+_SEN2266		2384301	2385929		+	glpA	SEN2266	sn-glycerol-3-phosphate dehydrogenase subunit A	42	21	31298	17796	0	15	45	40	30238	32291	0	19	4.25	3.91	-0.34	0.56	1
2385919_2387178_+_SEN2267		2385919	2387178		+	glpB	SEN2267	anaerobic glycerol-3-phosphate dehydrogenase subunit B	24	16	17947	14022	0	12	24	14	16428	11267	0	10	3.32	3.58	0.26	0.44	1
2387175_2388365_+_SEN2268		2387175	2388365		+	glpC	SEN2268	sn-glycerol-3-phosphate dehydrogenase subunit C	74	74	54581	62388	2	49	100	111	66162	88963	3	65	6.02	5.61	-0.41	0.53	1
2388860_2389813_+_SEN2269	2388816	2388860	2389813	2389813	+	-	SEN2269	deubiquitinase	240	224	175710	187897	9	190	250	252	165041	201323	9	192	7.58	7.57	-0.02	0.18	0.61
2390076_2389900_-_SEN2270	2390076	2390076	2389900	2389552	-	-	SEN2270	hypothetical protein	19	15	14180	12660	3	75	58	56	38570	45265	11	236	7.88	6.23	-1.65	0	0
2390885_2390082_-_SEN2271		2390885	2390082		-	-	SEN2271	aldolase	5	4	4050	3751	0	4	8	6	5440	5058	0	6	2.58	2	-0.58	0.5	1
2393473_2392256_-_SEN2273		2393473	2392256		-	yfaW	SEN2273	MR-MLE family protein	79	54	58349	45641	2	42	71	60	47029	48561	1	39	5.29	5.39	0.11	0.16	1
2394257_2393475_-_SEN2274		2394257	2393475		-	yfaX	SEN2274	transcriptional regulator	104	98	76357	82033	4	101	121	85	79752	68348	4	94	6.55	6.66	0.1	0.17	0.57
2395703_2394507_-_SEN2275		2395703	2394507		-	-	SEN2275	competence damage-inducible protein A	69	66	51016	55493	2	44	109	86	72376	68971	2	59	5.88	5.46	-0.42	0.58	1
2396465_2395818_-_SEN2276		2396465	2395818		-	yfaZ	SEN2276	hypothetical protein	6	9	4741	8181	0	9	8	8	5833	6648	0	9	3.17	3.17	0	0.81	1
2396639_2397064_+_SEN2277		2396639	2397064		+	yfaO	SEN2277	hypothetical protein	55	34	40838	29130	4	82	80	52	52856	41464	5	110	6.78	6.36	-0.42	0.52	1
2397714_2397109_-_SEN2278		2397714	2397109		-	ais	SEN2278	Ais protein	49	35	36412	29541	2	54	63	52	41868	42113	3	69	6.11	5.75	-0.35	0.68	1
2397995_2399152_+_SEN2279		2397995	2399152		+	yfbE	SEN2279	UDP-4-amino-4-deoxy-L-arabinose--oxoglutarate aminotransferase	39	39	29120	33199	1	26	30	34	19930	27606	0	20	4.32	4.7	0.38	0.12	1
2399155_2400138_+_SEN2280		2399155	2400138		+	pmrF	SEN2280	undecaprenyl phosphate 4-deoxy-4-formamido-L-arabinose transferase	141	91	103480	76326	4	91	131	104	86931	83590	4	86	6.43	6.51	0.08	0.19	0.64
2400135_2402117_+_SEN2281		2400135	2402117		+	yfbG	SEN2281	bifunctional UDP-glucuronic acid decarboxylase/UDP-4-amino-4-deoxy-L-arabinose formyltransferase	72	75	53272	62754	1	29	71	59	47043	47281	1	23	4.52	4.86	0.33	0.04	1
2402114_2403013_+_SEN2282		2402114	2403013		+	-	SEN2282	hypothetical protein	89	44	65677	36754	2	56	57	53	38125	42439	2	44	5.46	5.81	0.35	0.04	1
2403010_2404656_+_SEN2283		2403010	2404656		+	arnT	SEN2283	4-amino-4-deoxy-L-arabinose transferase	155	139	113779	116903	3	70	145	84	95608	67077	2	49	5.61	6.13	0.51	0	0.01
240319_239039_-_SEN0207		240319	239039		-	hemL	SEN0207	glutamate-1-semialdehyde aminotransferase	89	77	65253	64384	2	50	63	45	41802	36009	1	30	4.91	5.64	0.74	0	1
2404653_2404988_+_SEN2284		2404653	2404988		+	-	SEN2284	hypothetical protein	97	76	71356	64165	9	201	82	40	54188	31908	6	128	7	7.65	0.65	0	0.01
240489_241910_+_SEN0208		240489	241910		+	yadQ	SEN0208	chloride channel protein	23	23	16896	19828	0	12	37	22	24425	17619	0	14	3.81	3.58	-0.22	0.88	1
2404988_2405365_+_SEN2285		2404988	2405365	2405668	+	-	SEN2285	hypothetical protein	1883	939	1377868	784356	140	2860	1272	723	838663	576272	94	1871	10.87	11.48	0.61	0	0.01
2405617_2405360_-_SEN2286		2405617	2405360		-	pmrD	SEN2286	polymyxin B resistance protein	14	15	10291	13227	2	45	13	14	8731	11441	1	39	5.29	5.49	0.21	0.45	1
2407082_2405715_-_SEN2287		2407082	2405715		-	menE	SEN2287	O-succinylbenzoic acid--CoA ligase	223	163	163312	136839	5	109	149	130	98706	104270	3	74	6.21	6.77	0.56	0	0
2408041_2407079_-_SEN2288		2408041	2407079		-	menC	SEN2288	O-succinylbenzoate synthase	2	7	2190	6279	0	4	9	4	6468	3652	0	5	2.32	2	-0.32	0.71	1
2408898_2408041_-_SEN2289		2408898	2408041		-	menB	SEN2289	naphthoate synthase	2	0	1685	602	0	1	3	0	1990	622	0	1	0	0	0	0.99	1
2409671_2408913_-_SEN2290		2409671	2408913		-	yfbB	SEN2290	acyl-CoA thioester hydrolase YfbB	16	8	12288	7274	0	12	15	7	10432	6008	0	10	3.32	3.58	0.26	0.45	1
2411338_2409668_-_SEN2291		2411338	2409668		-	menD	SEN2291	2-succinyl-5-enolpyruvyl-6-hydroxy-3-cyclohexene-1-carboxylate synthase	68	62	50462	52197	1	30	63	84	41992	67077	1	32	5	4.91	-0.09	0.51	1
2412719_2411424_-_SEN2292		2412719	2411424		-	menF	SEN2292	isochorismate synthase	38	30	28327	25308	1	20	33	21	21858	16883	0	14	3.81	4.32	0.51	0.1	1
2413131_2412820_-_SEN2293		2413131	2412820		-	elaB	SEN2293	hypothetical protein	8	4	5885	4113	0	16	8	4	5330	3526	0	14	3.81	4	0.19	0.68	1
2413641_2413180_-_SEN2294		2413641	2413180		-	elaA	SEN2294	hypothetical protein	12	6	8799	5787	0	15	18	20	12223	15991	1	30	4.91	3.91	-1	0.05	1
2413702_2414619_+_SEN2295		2413702	2414619		+	elaC	SEN2295	ribonuclease Z	89	63	65653	53063	3	64	88	67	58328	53746	3	61	5.93	6	0.07	0.21	1
2414685_2415686_+_SEN2296		2414685	2415686		+	-	SEN2296	receptor/regulator protein	216	184	158591	154309	7	156	187	144	123711	115272	5	119	6.89	7.29	0.39	0	0.03
2417517_2415727_-_SEN2297	2417517	2417517	2415727		-	yfbK	SEN2297	lipoprotein	280	242	205226	202608	5	113	454	327	299734	261230	7	156	7.29	6.82	-0.47	0.67	1
2419863_2418406_-_SEN2298		2419863	2418406		-	nuoN	SEN2298	NADH dehydrogenase subunit N	28	28	20906	23490	0	15	90	69	59873	55718	1	39	5.29	3.91	-1.38	0	1
241992_242336_+_SEN0209		241992	242336		+	yadR	SEN0209	iron-sulfur cluster insertion protein ErpA	19	21	14078	18104	2	46	19	13	12533	10697	1	33	5.04	5.52	0.48	0.16	1
2421399_2419870_-_SEN2299		2421399	2419870		-	nuoM	SEN2299	NADH dehydrogenase subunit M	17	11	12797	9454	0	7	29	12	19681	10274	0	9	3.17	2.81	-0.36	0.49	1
24235_24777_+_SEN0020		24235	24777		+	bcfA	SEN0020	fimbrial subunit	35	29	25643	24897	2	46	46	20	30552	16470	2	43	5.43	5.52	0.1	0.52	1
2423554_2421713_-_SEN2300		2423554	2421713		-	nuoL	SEN2300	NADH dehydrogenase subunit L	8	9	5901	8266	0	3	5	11	3370	8803	0	3	1.58	1.58	0	0.56	1
2423853_2423551_-_SEN2301		2423853	2423551		-	nuoK	SEN2301	NADH dehydrogenase subunit K	11	16	8213	13946	1	36	11	7	7469	5955	1	22	4.46	5.17	0.71	0.07	1
2424404_2423850_-_SEN2302		2424404	2423850		-	nuoJ	SEN2302	NADH dehydrogenase subunit J	1	1	1115	1656	0	2	4	3	3177	3143	0	5	2.32	1	-1.32	0.04	1
2424957_2424415_-_SEN2303		2424957	2424415		-	nuoI	SEN2303	NADH dehydrogenase subunit I	1	2	1434	2465	0	3	8	5	5630	4327	0	9	3.17	1.58	-1.58	0.01	1
2425949_2424972_-_SEN2304		2425949	2424972		-	nuoH	SEN2304	NADH dehydrogenase subunit H	1	4	1305	3679	0	2	18	4	12316	3600	0	8	3	1	-2	0	1
2428672_2425946_-_SEN2305		2428672	2425946		-	nuoG	SEN2305	NADH dehydrogenase subunit G	260	253	190791	211361	3	73	254	207	167912	165705	3	61	5.93	6.19	0.26	0.01	0.05
2430040_2428703_-_SEN2306		2430040	2428703		-	nuoF	SEN2306	NADH dehydrogenase I subunit F	75	85	55014	71003	2	47	66	70	43596	55818	1	37	5.21	5.55	0.35	0.02	1
2430537_2430037_-_SEN2307		2430537	2430037		-	nuoE	SEN2307	NADH dehydrogenase subunit E	9	18	6867	15702	1	22	13	8	9211	6487	0	15	3.91	4.46	0.55	0.16	1
243060_242437_-_SEN0210	243068	243060	242437	241805	-	yadS	SEN0210	hypothetical protein	458	238	335349	198986	21	428	327	179	215631	143171	14	287	8.16	8.74	0.58	0	0
2432342_2430540_-_SEN2308		2432342	2430540		-	nuoC	SEN2308	bifunctional NADH:ubiquinone oxidoreductase subunit C/D	38	28	27947	24155	0	14	23	20	15700	16304	0	8	3	3.81	0.81	0.02	1
2433091_2432429_-_SEN2309		2433091	2432429		-	nuoB	SEN2309	NADH dehydrogenase subunit B	80	70	58781	58945	4	88	100	71	65993	56685	4	92	6.52	6.46	-0.06	0.49	1
2433550_2433107_-_SEN2310	2433550	2433550	2433107	2433107	-	nuoA	SEN2310	NADH dehydrogenase subunit A	219	220	160374	184021	18	387	200	184	132336	146937	15	314	8.29	8.6	0.3	0.01	0.05
2434097_2433945_-_SEN2311	2434107	2434097	2433945	2433882	-	-	SEN2311	hypothetical protein	109	108	80148	90367	26	557	99	102	65666	81631	23	481	8.91	9.12	0.21	0.06	0.25
2435115_2434177_-_SEN2312	2435115	2435115	2434177	2434177	-	lrhA	SEN2312	NADH dehydrogenase operon transcriptional regulator	251	272	183713	227871	10	219	175	160	115924	127624	6	129	7.01	7.77	0.76	0	0
2436047_2437261_+_SEN2313		2436047	2437261		+	yfbQ	SEN2313	aminotransferase AlaT	256	202	187812	169408	7	147	243	159	160232	127362	5	118	6.88	7.2	0.32	0.01	0.04
2437355_2437954_+_SEN2314		2437355	2437954		+	-	SEN2314	hypothetical protein	96	63	70847	53429	5	103	75	70	49817	56197	4	88	6.46	6.69	0.23	0.07	0.29
243897_243097_-_SEN0211		243897	243097		-	btuF	SEN0211	vitamin B12-transporter protein BtuF	101	52	74133	43877	3	73	79	52	52504	41690	2	58	5.86	6.19	0.33	0.03	0.16
2439886_2438060_-_SEN2315		2439886	2438060		-	yfbS	SEN2315	sodium/sulfate transporter	58	44	42459	37080	1	21	51	49	33678	39257	0	19	4.25	4.39	0.14	0.29	1
2440640_2439963_-_SEN2316		2440640	2439963		-	yfbT	SEN2316	phosphatase	19	11	14240	9552	0	17	11	10	7734	8454	0	11	3.46	4.09	0.63	0.13	1
2441127_2440633_-_SEN2317		2441127	2440633		-	yfbU	SEN2317	hypothetical protein	23	26	17361	22499	1	40	21	20	14479	16234	1	31	4.95	5.32	0.37	0.21	1
2441665_2441210_-_SEN2318		2441665	2441210		-	-	SEN2318	hypothetical protein	17	25	12441	20891	1	36	31	23	20823	18834	2	43	5.43	5.17	-0.26	0.77	1
2442005_2443207_+_SEN2319	2441200	2442005	2443207	2443207	+	ackA	SEN2319	acetate kinase	880	507	644108	424035	21	443	452	373	298330	297326	12	247	7.95	8.79	0.84	0	0
2443284_2445428_+_SEN2320		2443284	2445428		+	pta	SEN2320	phosphate acetyltransferase	123	114	89995	95989	2	43	101	105	66970	83839	1	35	5.13	5.43	0.3	0.02	1
2445646_2447166_+_SEN2321		2445646	2447166		+	yfcC	SEN2321	hypothetical protein	200	138	146816	115554	4	86	195	134	128858	107222	3	77	6.27	6.43	0.16	0.06	0.28
244588_243890_-_SEN0212		244588	243890		-	pfs	SEN0212	5'-methylthioadenosine/S-adenosylhomocysteine nucleosidase	12	13	9470	11008	0	14	19	17	13085	13849	0	19	4.25	3.81	-0.44	0.52	1
244673_246190_+_SEN0213		244673	246190		+	dgt	SEN0213	deoxyguanosinetriphosphate triphosphohydrolase	229	142	167630	119216	4	94	242	190	159715	151691	5	102	6.67	6.55	-0.12	0.41	1
2448168_2447215_-_SEN2322		2448168	2447215		-	-	SEN2322	transketolase	28	33	20599	28237	1	25	72	46	47640	37324	2	44	5.46	4.64	-0.82	0.05	1
2448991_2448161_-_SEN2323		2448991	2448161		-	-	SEN2323	transketolase	9	20	6706	17483	0	14	18	21	11867	17249	0	17	4.09	3.81	-0.28	0.76	1
2450379_2448988_-_SEN2324		2450379	2448988		-	ulaA	SEN2324	PTS system ascorbate-specific transporter subunit IIC	11	10	8702	8574	0	6	17	23	11464	18581	0	10	3.32	2.58	-0.74	0.11	1
2450672_2450400_-_SEN2325		2450672	2450400		-	-	SEN2325	sugar phosphotransferase component II B	0	0	52	308	0	0	1	1	1034	1571	0	4	2	#NUM!	#NUM!	0	1
2451196_2450753_-_SEN2326		2451196	2450753		-	-	SEN2326	sugar phosphotransferase component II A	8	4	6459	3411	0	11	9	7	6158	6147	0	13	3.7	3.46	-0.24	0.66	1
2451449_2452468_+_SEN2327		2451449	2452468		+	-	SEN2327	transcriptional regulator	189	165	138873	138044	6	135	160	158	105519	126335	5	113	6.82	7.08	0.26	0.02	0.12
2453028_2452474_-_SEN2328		2453028	2452474		-	-	SEN2328	hypothetical protein	57	35	41861	29733	3	64	29	31	19633	24868	1	40	5.32	6	0.68	0.01	1
2453636_2453085_-_SEN2329		2453636	2453085		-	yfcE	SEN2329	phosphodiesterase	11	14	8145	11897	0	18	10	7	6823	6012	0	11	3.46	4.17	0.71	0.12	1
2454336_2453692_-_SEN2330		2454336	2453692		-	yfcF	SEN2330	glutathione-S transferase	2	7	1624	6225	0	6	7	7	4950	5768	0	8	3	2.58	-0.42	0.47	1
2454479_2455126_+_SEN2331		2454479	2455126		+	yfcG	SEN2331	glutathione-S transferase	22	13	16484	11030	1	21	30	19	20344	15760	1	27	4.75	4.39	-0.36	0.54	1
2455252_2456145_+_SEN2332		2455252	2456145		+	yfcH	SEN2332	hypothetical protein	10	12	7478	10173	0	9	19	12	12702	10131	0	12	3.58	3.17	-0.42	0.57	1
2456973_2456197_-_SEN2333		2456973	2456197		-	hisP	SEN2333	histidine/lysine/arginine/ornithine transporter subunit	45	47	33259	39938	2	47	43	37	28976	29901	1	37	5.21	5.55	0.35	0.14	1
2457691_2456984_-_SEN2334		2457691	2456984		-	hisM	SEN2334	histidine transport system permease	22	15	16779	12799	1	20	18	23	12105	18938	1	21	4.39	4.32	-0.07	0.88	1
2458374_2457688_-_SEN2335		2458374	2457688		-	hisQ	SEN2335	histidine transport system permease	12	8	9381	7444	0	12	14	8	9411	6552	0	11	3.46	3.58	0.13	0.7	1
2459339_2458557_-_SEN2336		2459339	2458557		-	hisJ	SEN2336	histidine-binding periplasmic protein	15	20	11184	17233	0	18	16	7	11091	6008	0	10	3.32	4.17	0.85	0.05	1
2460359_2459577_-_SEN2337		2460359	2459577		-	argT	SEN2337	lysine-arginine-ornithine-binding periplasmic protein	23	13	17211	11548	0	18	15	12	10198	9839	0	12	3.58	4.17	0.58	0.14	1
2461217_2460648_-_SEN2338		2461217	2460648		-	ubiX	SEN2338	3-octaprenyl-4-hydroxybenzoate carboxy-lyase	19	12	13913	10490	1	21	16	11	10629	8833	0	17	4.09	4.39	0.3	0.32	1
2462650_2461244_-_SEN2339		2462650	2461244		-	-	SEN2339	amino acid permease	95	75	69566	62919	2	47	98	59	64758	47546	1	39	5.29	5.55	0.27	0.06	1
246320_247747_+_SEN0214		246320	247747		+	htrA	SEN0214	serine endoprotease	15	10	11071	8878	0	6	22	14	14814	11924	0	9	3.17	2.58	-0.58	0.48	1
2463817_2462714_-_SEN2340		2463817	2462714		-	-	SEN2340	hypothetical protein	54	45	39775	38102	1	35	50	39	33240	31081	1	29	4.86	5.13	0.27	0.15	1
2465240_2463819_-_SEN2341		2465240	2463819		-	-	SEN2341	amino acid transporter	94	81	69214	67997	2	48	115	83	75905	66750	2	50	5.64	5.58	-0.06	0.45	1
2466728_2465331_-_SEN2342		2466728	2465331		-	-	SEN2342	amino acid decarboxylase	48	36	35163	30211	1	23	78	73	51549	58282	1	39	5.29	4.52	-0.76	0.07	1
2466939_2468366_+_SEN2343		2466939	2468366		+	-	SEN2343	transcriptional regulator	115	118	84138	99267	3	64	116	76	76654	61212	2	48	5.58	6	0.42	0	1
2469919_2468402_-_SEN2344		2469919	2468402		-	purF	SEN2344	amidophosphoribosyltransferase	268	281	196503	235342	6	142	213	186	140588	148713	4	95	6.57	7.15	0.58	0	0
2470445_2469957_-_SEN2345		2470445	2469957		-	cvpA	SEN2345	colicin V production protein	56	83	41582	69797	5	113	63	44	41533	35482	3	78	6.29	6.82	0.53	0.01	0.05
2471430_2470756_-_SEN2346		2471430	2470756		-	dedD	SEN2346	hypothetical protein	15	5	11556	4899	0	12	14	6	9332	5555	0	11	3.46	3.58	0.13	0.61	1
2472688_2471420_-_SEN2347		2472688	2471420		-	folC	SEN2347	bifunctional folylpolyglutamate synthase/ dihydrofolate synthase	20	13	14919	11383	0	10	20	15	13313	12577	0	10	3.32	3.32	0	0.74	1
2473670_2472756_-_SEN2348		2473670	2472756		-	accD	SEN2348	acetyl-CoA carboxylase subunit beta	51	48	37564	40648	2	42	25	19	16666	15507	0	17	4.09	5.39	1.3	0	1
2474479_2473820_-_SEN2349		2474479	2473820		-	dedA	SEN2349	hypothetical protein	64	66	46929	55863	3	77	68	58	45245	46580	3	69	6.11	6.27	0.16	0.13	0.47
2475340_2474528_-_SEN2350		2475340	2474528		-	truA	SEN2350	tRNA pseudouridine synthase A	48	41	35324	34481	2	42	39	40	26119	32330	1	35	5.13	5.39	0.26	0.2	1
2476353_2475340_-_SEN2351		2476353	2475340		-	usg	SEN2351	semialdehyde dehydrogenase	12	12	8787	10472	0	9	14	20	9287	16156	0	12	3.58	3.17	-0.42	0.51	1
2477557_2476421_-_SEN2352		2477557	2476421		-	pdxB	SEN2352	erythronate-4-phosphate dehydrogenase	8	12	6556	10829	0	7	11	8	7883	6904	0	6	2.58	2.81	0.22	0.49	1
2477661_2478662_+_SEN2353	2477661	2477661	2478662	2478662	+	flk	SEN2353	flagella biosynthesis regulator	244	214	179202	178898	8	178	193	155	127668	124154	6	125	6.97	7.48	0.51	0	0
247900_249057_+_SEN0215		247900	249057		+	cdaR	SEN0215	carbohydrate diacid transcriptional activator CdaR	41	20	30462	17122	1	20	54	46	36027	37341	1	31	4.95	4.32	-0.63	0.16	1
2479834_2478659_-_SEN2354		2479834	2478659		-	-	SEN2354	hypothetical protein	54	30	39649	25410	1	27	45	28	29790	22848	1	22	4.46	4.75	0.3	0.18	1
2480388_2480014_-_SEN2355		2480388	2480014		-	-	SEN2355	bacteriophage protein	28	23	20659	19355	2	53	46	34	30718	27615	3	77	6.27	5.73	-0.54	0.26	0.81
2480561_2480809_+_SEN2356		2480561	2480809		+	-	SEN2356	DNA-binding protein	1	3	743	2505	0	6	15	9	10260	7771	1	36	5.17	2.58	-2.58	0	1
2480978_2481346_+_SEN2357		2480978	2481346		+	-	SEN2357	hypothetical protein	16	11	12223	9659	1	29	25	13	16545	10670	1	36	5.17	4.86	-0.31	0.66	1
2481346_2481864_+_SEN2358		2481346	2481864	2481864	+	-	SEN2358	lipoprotein	410	308	300557	257819	26	537	369	308	243424	246044	23	471	8.88	9.07	0.19	0.01	0.07
2482587_2481931_-_SEN2359	2482617	2482587	2481931	2481931	-	-	SEN2359	hypothetical protein	126	113	92792	94958	6	142	398	286	262588	227907	18	373	8.54	7.15	-1.39	0	0
2483899_2482685_-_SEN2360		2483899	2482685		-	fabB	SEN2360	3-oxoacyl-ACP synthase	41	35	30526	29479	1	24	41	33	27540	26500	1	22	4.46	4.58	0.13	0.38	1
2483999_2486059_+_SEN2361	2482671	2483999	2486059	2487242	+	mnmC	SEN2361	5-methylaminomethyl-2-thiouridine methyltransferase	319	428	233877	357846	6	143	642	505	423411	402921	9	200	7.64	7.16	-0.48	0.6	1
2486386_2486111_-_SEN2362		2486386	2486111		-	yfcL	SEN2362	hypothetical protein	23	17	16948	14250	2	56	18	9	12192	7205	1	35	5.13	5.81	0.68	0.06	1
2486967_2486419_-_SEN2363		2486967	2486419		-	yfcM	SEN2363	hypothetical protein	3	10	2364	9181	0	10	13	9	8718	7331	0	14	3.81	3.32	-0.49	0.44	1
2487776_2486967_-_SEN2364		2487776	2486967		-	yfcA	SEN2364	hypothetical protein	41	30	30150	25705	1	34	49	23	32936	18533	1	31	4.95	5.09	0.13	0.47	1
24878_25564_+_SEN0021		24878	25564		+	bcfB	SEN0021	fimbrial chaperone	65	51	48280	42885	3	66	80	44	52887	35700	3	64	6	6.04	0.04	0.31	1
2488600_2487776_-_SEN2365		2488600	2487776		-	mepA	SEN2365	penicillin-insensitive murein endopeptidase	47	51	34387	43386	2	47	82	43	54560	34429	2	53	5.73	5.55	-0.17	0.88	1
2489689_2488604_-_SEN2366		2489689	2488604		-	aroC	SEN2366	chorismate synthase	6	8	4688	6707	0	5	7	1	4722	1232	0	2	1	2.32	1.32	0.07	1
2490657_2489725_-_SEN2367		2490657	2489725		-	yfcB	SEN2367	N5-glutamine S-adenosyl-L-methionine-dependent methyltransferase	32	23	23776	19306	1	23	26	26	17442	21084	1	20	4.32	4.52	0.2	0.45	1
2490823_2491374_+_SEN2368	2487921	2490823	2491374	2493212	+	yfcN	SEN2368	hypothetical protein	2736	3234	2001823	2700906	205	4259	4094	3271	2697892	2606539	236	4804	12.23	12.06	-0.17	0.27	0.82
2491959_2491474_-_SEN2369		2491959	2491474		-	sixA	SEN2369	phosphohistidine phosphatase	14	16	10246	13491	1	24	9	6	6489	5263	0	12	3.58	4.58	1	0.01	1
2494315_2492168_-_SEN2370		2494315	2492168		-	fadJ	SEN2370	multifunctional fatty acid oxidation complex subunit alpha	90	48	65956	40242	1	24	96	73	63834	58831	1	28	4.81	4.58	-0.22	0.86	1
2495625_2494315_-_SEN2371		2495625	2494315		-	fadI	SEN2371	3-ketoacyl-CoA thiolase	14	11	10857	9311	0	7	16	13	10708	10453	0	8	3	2.81	-0.19	0.94	1
2496087_2495803_-_SEN2372		2496087	2495803		-	yfcZ	SEN2372	hypothetical protein	3	0	2433	754	0	5	4	1	2646	949	0	6	2.58	2.32	-0.26	0.83	1
2496452_2497765_+_SEN2373	2496390	2496452	2497765	2498762	+	fadL	SEN2373	long-chain fatty acid outer membrane transporter	665	601	486689	502380	18	376	600	507	395991	404009	14	304	8.25	8.55	0.31	0.01	0.06
2498581_2497826_-_SEN2374		2498581	2497826		-	vacJ	SEN2374	VacJ lipoprotein	33	45	24168	37933	1	41	92	81	60750	64796	4	83	6.38	5.36	-1.02	0	0.03
2498870_2499811_+_SEN2375		2498870	2499811		+	yfdC	SEN2375	hypothetical protein	43	34	31775	29184	1	32	50	27	32953	21920	1	29	4.86	5	0.14	0.38	1
2501054_2501443_+_SEN2376		2501054	2501443	2501443	+	gtrA	SEN2376	bactoprenol-linked glucose transferase	105	70	76902	59128	8	174	61	51	40623	41199	5	104	6.7	7.44	0.74	0	0
2501684_2503606_+_SEN2378		2501684	2503606		+	gtrC	SEN2378	lipopolysaccharide modification acyltransferase	140	140	103059	117394	2	57	296	222	195304	177047	4	96	6.58	5.83	-0.75	0.05	0.24
2506046_2505108_-_SEN2381		2506046	2505108		-	pgtE	SEN2381	outer membrane protease	24	24	18206	20650	1	20	62	60	41012	47938	2	47	5.55	4.32	-1.23	0	1
2507561_2506314_-_SEN2382		2507561	2506314		-	pgtA	SEN2382	phosphoglycerate transport system transcriptional regulatory protein PgtA	110	108	81009	90197	3	68	268	216	177106	172876	6	140	7.13	6.09	-1.04	0	0.01
2509557_2507551_-_SEN2383		2509557	2507551		-	pgtB	SEN2383	phosphoglycerate transport system sensor protein PgtB	32	22	23561	19203	0	10	25	20	16694	16313	0	8	3	3.32	0.32	0.2	1
2510747_2509554_-_SEN2384		2510747	2509554		-	pgtC	SEN2384	phosphoglycerate transport regulatory protein PgtC	37	27	27296	23026	1	21	45	30	29869	24385	1	22	4.46	4.39	-0.07	0.95	1
2511183_2512574_+_SEN2385		2511183	2512574		+	pgtP	SEN2385	phosphoglycerate transporter protein	106	113	77763	94734	2	61	193	140	127361	111654	4	85	6.41	5.93	-0.48	0.4	1
2513091_2512849_-_SEN2386		2513091	2512849		-	-	SEN2386	hypothetical protein	1	1	897	1518	0	4	12	8	7934	7166	1	31	4.95	2	-2.95	0	1
2513613_2514533_+_SEN2387		2513613	2514533		+	ddg	SEN2387	lipid A biosynthesis palmitoleoyl acyltransferase	30	38	22345	32190	1	29	35	34	23093	27302	1	27	4.75	4.86	0.1	0.48	1
2516295_2515057_-_SEN2388		2516295	2515057		-	yfdZ	SEN2388	aminotransferase	148	164	108698	137495	4	99	180	157	119167	125556	4	98	6.61	6.63	0.01	0.21	0.67
2517983_2517018_-_SEN2389		2517983	2517018		-	glk	SEN2389	glucokinase	140	116	102441	97244	5	103	156	83	103211	66881	4	88	6.46	6.69	0.23	0.04	0.21
2518187_2519422_+_SEN2390		2518187	2519422		+	-	SEN2390	hypothetical protein	80	89	58611	75040	2	54	140	114	92334	91175	3	74	6.21	5.75	-0.45	0.34	0.97
2521094_2519442_-_SEN2391		2521094	2519442		-	-	SEN2391	decarboxylase	107	67	78956	56229	2	40	105	70	69274	55944	1	37	5.21	5.32	0.11	0.18	1
2521274_2522272_+_SEN2392		2521274	2522272		+	-	SEN2392	ion-channel protein	79	54	58223	45364	2	51	72	42	47591	33710	2	40	5.32	5.67	0.35	0.04	1
252146_249114_-_SEN0216	252146	252146	249114		-	-	SEN0216	viral enhancing factor	600	642	439302	536722	7	160	784	588	516849	468992	8	162	7.34	7.32	-0.02	0.18	0.61
2522386_2522712_+_SEN2393	2522386	2522386	2522712	2522712	+	ypeC	SEN2393	hypothetical protein	96	94	70698	78907	11	228	89	71	59035	56785	8	177	7.47	7.83	0.37	0.02	0.09
2524014_2522773_-_SEN2394		2524014	2522773		-	mntH	SEN2394	manganese transport protein MntH	74	55	54565	46565	1	40	72	40	48005	32112	1	32	5	5.32	0.32	0.05	1
2524357_2525559_+_SEN2395	2523642	2524357	2525559	2525559	+	nupC	SEN2395	nucleoside permease NupC	217	235	158959	196864	7	147	402	356	265148	284126	11	228	7.83	7.2	-0.63	0.2	0.66
252718_252332_-_SEN0217		252718	252332	252332	-	yaeH	SEN0217	hypothetical protein	90	81	65899	68475	8	173	62	53	41019	42243	5	107	6.74	7.43	0.69	0	0.01
2527801_2525612_-_SEN2396		2527801	2525612		-	yfeA	SEN2396	hypothetical protein	138	114	101277	95703	2	44	128	111	84361	89076	1	39	5.29	5.46	0.17	0.07	1
2528407_2528769_+_SEN2397	2527980	2528407	2528769	2528769	+	yfeC	SEN2397	hypothetical protein	361	322	264376	269667	35	735	231	241	152653	192485	23	475	8.89	9.52	0.63	0	0
2528771_2529163_+_SEN2398	2528770	2528771	2529163	2529163	+	yfeD	SEN2398	hypothetical protein	98	91	72282	76397	9	189	96	90	63413	72214	8	172	7.43	7.56	0.14	0.14	0.5
252965_254266_+_SEN0218		252965	254266		+	-	SEN0218	inner membrane protein	143	114	104842	95824	3	77	147	130	97453	104048	3	77	6.27	6.27	0	0.28	0.84
2530632_2529217_-_SEN2399		2530632	2529217		-	gltX	SEN2399	glutamyl-tRNA synthetase	72	53	52855	44439	1	34	65	47	42962	38173	1	28	4.81	5.09	0.28	0.08	1
2532332_2531448_-_SEN2400		2532332	2531448		-	xapR	SEN2400	DNA-binding transcriptional activator XapR	108	87	79332	72825	4	85	214	172	141357	137824	7	157	7.29	6.41	-0.89	0.01	0.05
2533857_2532601_-_SEN2402	2533857	2533857	2532601	2532447	-	xapB	SEN2402	xanthosine permease	308	301	225587	251746	9	189	1401	1225	923804	976616	37	755	9.56	7.56	-2	0	0
2534835_2533912_-_SEN2403		2534835	2533912		-	xapA	SEN2403	purine nucleoside phosphorylase	14	17	10732	15023	0	13	39	28	26219	22412	1	26	4.7	3.7	-1	0.04	1
2535001_2535762_+_SEN2404	2535001	2535001	2535762		+	yfeN	SEN2404	hypothetical protein	270	157	198027	131524	10	216	139	132	92027	105764	6	129	7.01	7.75	0.74	0	0
2536750_2535824_-_SEN2405		2536750	2535824		-	yfeR	SEN2405	transcriptional regulator	79	75	58518	63076	3	65	66	56	43931	45317	2	48	5.58	6.02	0.44	0.01	1
2536840_2537838_+_SEN2406		2536840	2537838		+	yfeH	SEN2406	hypothetical protein	145	112	106204	94189	4	100	114	112	75263	90021	4	82	6.36	6.64	0.29	0.03	0.14
2538062_2537835_-_SEN2407		2538062	2537835		-	-	SEN2407	hypothetical protein	66	62	48672	52407	10	221	65	38	43096	30467	8	161	7.33	7.79	0.46	0.02	0.11
2540070_2538055_-_SEN2408		2540070	2538055		-	ligA	SEN2408	NAD-dependent DNA ligase LigA	56	53	41541	44663	1	21	37	26	24560	21176	0	11	3.46	4.39	0.93	0	1
2541128_2540142_-_SEN2409		2541128	2540142		-	zipA	SEN2409	cell division protein ZipA	21	9	15364	7551	0	11	14	13	9742	10592	0	10	3.32	3.46	0.14	0.52	1
2541360_2542121_+_SEN2410		2541360	2542121		+	cysZ	SEN2410	sulfate transport protein CysZ	107	73	78843	61258	4	91	90	67	59784	53663	3	74	6.21	6.51	0.3	0.03	0.16
2542285_2543256_+_SEN2411		2542285	2543256		+	cysK	SEN2411	cysteine synthase A	58	67	43017	56006	2	50	83	55	54760	44137	2	50	5.64	5.64	0	0.33	1
2543640_2543897_+_SEN2412		2543640	2543897		+	ptsH	SEN2412	PTS system phosphohistidinoprotein-hexose phosphotransferase Hpr	55	35	40324	29992	6	136	46	26	30373	21372	5	100	6.64	7.09	0.44	0.07	0.3
2543946_2545673_+_SEN2413		2543946	2545673		+	ptsI	SEN2413	phosphoenolpyruvate-protein phosphotransferase	156	133	114147	111588	3	65	181	132	119271	105468	3	65	6.02	6.02	0	0.21	1
2545714_2546223_+_SEN2414		2545714	2546223	2546223	+	crr	SEN2414	PTS system glucose-specific transporter	157	101	114927	84887	9	195	132	88	87252	70138	7	154	7.27	7.61	0.34	0.01	0.07
2546626_2546387_-_SEN2415		2546626	2546387		-	-	SEN2415	hypothetical protein	0	1	0	911	0	1	3	3	2245	2721	0	10	3.32	0	-3.32	0	1
2547489_2546623_-_SEN2416		2547489	2546623		-	pdxK	SEN2416	pyridoxal kinase	3	5	2821	4269	0	4	14	6	9439	4850	0	8	3	2	-1	0.06	1
2547572_2548864_+_SEN2417		2547572	2548864		+	ptsJ	SEN2417	transcriptional regulator	268	231	196717	193073	7	150	233	197	154143	157446	5	120	6.91	7.23	0.32	0	0.03
2548879_2549598_+_SEN2418	2548879	2548879	2549598	2549625	+	yfeJ	SEN2418	glutamine amidotransferase	453	342	332155	286316	20	429	337	237	222172	188906	14	285	8.15	8.74	0.59	0	0
2549657_2550040_+_SEN2419	2549657	2549657	2550040		+	yfeK	SEN2419	hypothetical protein	94	95	69097	80073	9	194	72	64	47933	51081	6	128	7	7.6	0.6	0	0.01
2550748_2550140_-_SEN2420		2550748	2550140		-	-	SEN2420	hypothetical protein	33	22	24709	18765	1	35	98	63	64607	50424	4	94	6.55	5.13	-1.43	0	0
255127_254303_-_SEN0219	255127	255127	254303		-	dapD	SEN0219	2,3,4,5-tetrahydropyridine-2,6-carboxylate N-succinyltransferase	233	195	170799	163357	9	202	233	146	153794	116822	8	164	7.36	7.66	0.3	0.01	0.05
2551911_2551000_-_SEN2421		2551911	2551000		-	cysM	SEN2421	cysteine synthase B	3	1	2874	1625	0	2	13	6	9056	5376	0	7	2.81	1	-1.81	0	1
2553076_2551979_-_SEN2422		2553076	2551979		-	cysA	SEN2422	sulfate/thiosulfate transporter subunit	7	13	5125	11481	0	7	9	12	6175	10152	0	7	2.81	2.81	0	0.78	1
2553941_2553066_-_SEN2423		2553941	2553066		-	cysW	SEN2423	sulfate/thiosulfate transporter permease subunit	5	3	4224	3027	0	4	22	16	14717	13479	0	16	4	2	-2	0	1
2554774_2553941_-_SEN2424		2554774	2553941		-	cysU	SEN2424	sulfate/thiosulfate transporter subunit	13	5	9834	4894	0	8	16	11	10829	8868	0	11	3.46	3	-0.46	0.5	1
2555790_2554774_-_SEN2425		2555790	2554774		-	cysP	SEN2425	thiosulfate transporter subunit	15	11	11310	9668	0	10	18	11	12192	9164	0	10	3.32	3.32	0	0.85	1
2556739_2555948_-_SEN2426		2556739	2555948		-	ucpA	SEN2426	short chain dehydrogenase	22	22	16710	18801	1	22	62	57	41302	45478	2	54	5.75	4.46	-1.3	0	1
25569_28190_+_SEN0022		25569	28190		+	bcfC	SEN0022	fimbrial usher protein	66	47	48575	39393	0	16	58	41	38577	33031	0	13	3.7	4	0.3	0.1	1
2557876_2556977_-_SEN2427		2557876	2556977		-	-	SEN2427	hypothetical protein	33	26	24228	22316	1	25	24	37	15893	30166	1	25	4.64	4.64	0	0.7	1
2558546_2557971_-_SEN2428		2558546	2557971		-	-	SEN2428	hypothetical protein	2	1	1665	1000	0	2	2	3	1635	3065	0	4	2	1	-1	0.2	1
2559057_2558608_-_SEN2429		2559057	2558608		-	yfeZ	SEN2429	hypothetical protein	14	9	10816	7663	1	20	16	9	10739	7688	1	20	4.32	4.32	0	0.81	1
2559469_2559044_-_SEN2430		2559469	2559044		-	-	SEN2430	acetyltransferase	43	27	31686	22887	3	64	31	25	20530	20423	2	48	5.58	6	0.42	0.13	1
2559682_2560551_+_SEN2431		2559682	2560551		+	amiA	SEN2431	N-acetylmuramoyl-l-alanine amidase I	41	25	30445	20877	1	29	33	18	22114	15072	1	21	4.39	4.86	0.47	0.11	1
2560554_2561453_+_SEN2432		2560554	2561453		+	hemF	SEN2432	coproporphyrinogen III oxidase	9	12	6669	10660	0	9	16	16	11150	12891	0	13	3.7	3.17	-0.53	0.43	1
2561474_2561803_+_SEN2433		2561474	2561803		+	-	SEN2433	hypothetical protein	38	23	28194	19806	3	72	41	22	27144	18089	3	68	6.09	6.17	0.08	0.57	1
2563304_2562252_-_SEN2434		2563304	2562252		-	eutR	SEN2434	transcriptional regulator EutR	94	72	68959	60950	3	61	143	95	94787	75897	4	81	6.34	5.93	-0.41	0.5	1
2563846_2563352_-_SEN2435		2563846	2563352		-	eutK	SEN2435	ethanolamine utilization protein EutK	5	9	4086	7605	0	11	6	5	4353	4218	0	8	3	3.46	0.46	0.37	1
2564518_2563859_-_SEN2436		2564518	2563859		-	eutL	SEN2436	ethanolamine utilization protein EutL	3	3	2287	2920	0	3	0	2	465	1993	0	1	0	1.58	1.58	0.04	1
2565_3494_+_SEN0002		2565	3494		+	thrB	SEN0002	homoserine kinase	31	18	22963	15746	1	20	31	31	20916	25190	1	24	4.58	4.32	-0.26	0.76	1
2565424_2564528_-_SEN2437		2565424	2564528		-	eutC	SEN2437	ethanolamine ammonia-lyase small subunit	6	1	4624	1455	0	3	1	3	1259	2520	0	2	1	1.58	0.58	0.21	1
2566804_2565443_-_SEN2438		2566804	2565443		-	eutB	SEN2438	ethanolamine ammonia-lyase heavy subunit	16	3	12158	3152	0	5	25	8	16497	6839	0	8	3	2.32	-0.68	0.28	1
2568219_2566816_-_SEN2439		2568219	2566816		-	eutA	SEN2439	reactivating factor for ethanolamine ammonia lyase	9	0	7021	0	0	2	11	1	7817	1153	0	3	1.58	1	-0.58	0.58	1
2569442_2568216_-_SEN2440		2569442	2568216		-	eutH	SEN2440	hypothetical protein	40	41	29451	34941	1	26	38	38	25070	30301	1	22	4.46	4.7	0.24	0.27	1
2570749_2569562_-_SEN2441		2570749	2569562		-	eutG	SEN2441	alchohol dehydrogenase	0	2	0	1683	0	0	3	1	2408	1031	0	1	0	#NUM!	#NUM!	0.14	1
2571578_2570739_-_SEN2442		2571578	2570739		-	eutJ	SEN2442	ethanolamine utilization protein EutJ	0	1	549	1107	0	0	0	1	631	1131	0	1	0	#NUM!	#NUM!	0.78	1
2572992_2571589_-_SEN2443		2572992	2571589		-	eutE	SEN2443	aldehyde dehydrogenase	4	3	2950	2831	0	2	0	4	624	3243	0	1	0	1	1	0.31	1
2573303_2573004_-_SEN2444		2573303	2573004		-	eutN	SEN2444	ethanolamine utilization protein	0	2	0	1679	0	2	2	3	1880	2651	0	7	2.81	1	-1.81	0.03	1
2573694_2573404_-_SEN2445		2573694	2573404		-	eutM	SEN2445	ethanolamine utilization protein	0	0	606	0	0	1	0	0	127	0	0	0	#NUM!	0	#NUM!	0	1
2574751_2573735_-_SEN2446		2574751	2573735		-	eutD	SEN2446	phosphotransacetylase	4	0	3363	0	0	1	2	4	1386	3369	0	2	1	0	-1	0.41	1
2575551_2574748_-_SEN2447		2575551	2574748		-	eutT	SEN2447	cobalamin adenosyltransferase	14	9	10683	8060	0	11	15	8	10028	6726	0	10	3.32	3.46	0.14	0.57	1
2576237_2575548_-_SEN2448		2576237	2575548		-	eutQ	SEN2448	ethanolamine utilization protein EutQ	8	5	6334	4653	0	7	3	3	2021	2394	0	3	1.58	2.81	1.22	0.01	1
2576694_2576215_-_SEN2449		2576694	2576215		-	eutP	SEN2449	ethanolamine utilization protein EutP	2	0	1475	589	0	2	1	2	1117	2285	0	3	1.58	1	-0.58	0.35	1
2577042_2576707_-_SEN2450		2577042	2576707		-	eutS	SEN2450	ethanolamine utilization protein EutS	0	0	0	0	0	0	1	0	707	108	0	1	0	#NUM!	#NUM!	1	1
257829_255157_-_SEN0220		257829	255157		-	glnD	SEN0220	PII uridylyl-transferase	226	186	165608	156118	2	60	214	206	141419	164891	2	57	5.83	5.91	0.07	0.09	1
2579738_2577459_-_SEN2451		2579738	2577459		-	maeB	SEN2451	malic enzyme	63	33	46541	27992	0	16	87	58	57927	46231	1	22	4.46	4	-0.46	0.41	1
2580010_2580960_+_SEN2452		2580010	2580960		+	talA	SEN2452	transaldolase A	20	15	15352	13250	0	15	53	40	35461	32652	1	35	5.13	3.91	-1.22	0	1
2580980_2582980_+_SEN2453		2580980	2582980		+	tktB	SEN2453	transketolase	214	109	156703	91318	3	61	178	121	117732	97104	2	53	5.73	5.93	0.2	0.04	1
2583273_2583043_-_SEN2454		2583273	2583043		-	-	SEN2454	hypothetical protein	12	8	9337	7176	1	35	12	7	7986	5577	1	29	4.86	5.13	0.27	0.43	1
2584444_2583401_-_SEN2455		2584444	2583401		-	ypfG	SEN2455	hypothetical protein	78	47	57326	40000	2	46	50	47	33429	38173	1	34	5.09	5.52	0.44	0.03	1
2585144_2584569_-_SEN2456		2585144	2584569		-	yffH	SEN2456	hypothetical protein	46	33	33744	28246	2	53	36	20	24146	15991	1	34	5.09	5.73	0.64	0.03	1
2585348_2586646_+_SEN2457	2585303	2585348	2586646	2586646	+	-	SEN2457	hypothetical protein	590	481	431739	401808	15	320	910	704	599679	560938	22	446	8.8	8.32	-0.48	0.6	1
258861_258067_-_SEN0221		258861	258067		-	map	SEN0221	methionine aminopeptidase	187	122	137531	102692	7	151	134	96	88594	76642	5	103	6.69	7.24	0.55	0	0.01
2589056_2587095_-_SEN2458		2589056	2587095		-	aegA	SEN2458	oxidoreductase Fe-S binding subunit	43	49	31614	41108	0	18	87	65	57865	52427	1	28	4.81	4.17	-0.64	0.21	1
2589242_2590942_+_SEN2459		2589242	2590942		+	narQ	SEN2459	nitrate/nitrite sensor protein NarQ	220	138	161085	115250	3	81	172	127	113699	101663	3	63	5.98	6.34	0.36	0.01	0.05
258932_259393_+_SEN0222A		258932	259393		+	-	SEN0222A	30s ribosomal protein S2	44	33	32568	28005	3	65	52	32	34458	26065	3	65	6.02	6.02	0	0.63	1
2591127_2594240_+_SEN2460		2591127	2594240		+	acrD	SEN2460	aminoglycoside/multidrug efflux system	91	62	67165	52139	0	19	111	124	73721	98824	1	27	4.75	4.25	-0.51	0.22	1
259312_260037_+_SEN0223		259312	260037		+	rpsB	SEN0223	30S ribosomal protein S2	23	16	17450	13518	1	21	20	10	13351	8611	0	15	3.91	4.39	0.49	0.15	1
2594814_2595170_+_SEN2461		2594814	2595170		+	yffB	SEN2461	hypothetical protein	18	14	13610	12276	1	36	16	9	10549	7884	1	25	4.64	5.17	0.53	0.17	1
2595174_2596301_+_SEN2462		2595174	2596301		+	dapE	SEN2462	succinyl-diaminopimelate desuccinylase	85	83	62795	69538	2	58	57	54	37594	43523	1	35	5.13	5.86	0.73	0	1
2596329_2596529_+_SEN2463		2596329	2596529	2596529	+	-	SEN2463	hypothetical protein	63	44	46667	37223	10	208	46	36	30763	29387	7	149	7.22	7.7	0.48	0.03	0.17
2598574_2596556_-_SEN2464		2598574	2596556		-	ypfI	SEN2464	hypothetical protein	54	66	39621	55488	1	23	72	43	47512	34668	1	20	4.32	4.52	0.2	0.12	1
2599453_2598590_-_SEN2465		2599453	2598590		-	-	SEN2465	hypothetical protein	5	3	4054	2755	0	3	7	8	4857	7161	0	6	2.58	1.58	-1	0.14	1
2600297_2599584_-_SEN2466		2600297	2599584		-	purC	SEN2466	phosphoribosylaminoimidazole-succinocarboxamide synthase	11	9	8322	7810	0	11	13	10	9059	8507	0	12	3.58	3.46	-0.13	0.99	1
2601506_2600472_-_SEN2467		2601506	2600472		-	nlpB	SEN2467	lipoprotein	9	15	7251	12946	0	9	26	12	17301	9891	0	13	3.7	3.17	-0.53	0.47	1
2602401_2601523_-_SEN2468		2602401	2601523		-	dapA	SEN2468	dihydrodipicolinate synthase	24	19	17761	16385	0	19	13	16	9045	13418	0	12	3.58	4.25	0.66	0.08	1
2602547_2603119_+_SEN2469		2602547	2603119		+	gcvR	SEN2469	glycine cleavage system transcriptional repressor	45	21	33586	18167	2	45	56	35	37217	28181	2	57	5.83	5.49	-0.34	0.59	1
260295_261146_+_SEN0224		260295	261146		+	tsf	SEN0224	elongation factor Ts	26	18	19717	15791	1	20	28	21	18622	17118	1	20	4.32	4.32	0	0.76	1
2603119_2603589_+_SEN2470		2603119	2603589		+	bcp	SEN2470	thioredoxin-dependent thiol peroxidase	73	57	54040	48374	5	108	116	87	77040	69528	7	155	7.28	6.75	-0.52	0.34	0.98
2604775_2603636_-_SEN2471		2604775	2603636		-	-	SEN2471	glycerate kinase	83	69	61211	57654	2	52	69	67	45673	53959	2	43	5.43	5.7	0.27	0.06	1
2606070_2604781_-_SEN2472		2606070	2604781		-	-	SEN2472	permease	44	29	32899	24767	1	22	38	22	25108	18294	0	16	4	4.46	0.46	0.12	1
2607304_2606117_-_SEN2473		2607304	2606117		-	-	SEN2473	hypothetical protein	107	90	78798	75495	3	64	84	53	55616	42740	2	41	5.36	6	0.64	0	1
2608647_2607580_-_SEN2474		2608647	2607580		-	perM	SEN2474	hypothetical protein	9	7	6750	5872	0	5	20	19	13289	15699	0	13	3.7	2.32	-1.38	0.01	1
2608855_2610318_+_SEN2475		2608855	2610318		+	-	SEN2475	hypothetical protein	131	104	96394	87580	3	62	138	88	91164	70717	2	55	5.78	5.95	0.17	0.07	1
2610358_2610717_+_SEN2476		2610358	2610717		+	yfgD	SEN2476	arsenate reductase	52	56	38582	47039	5	118	58	39	38463	31163	4	96	6.58	6.88	0.3	0.1	0.4
2611469_2610744_-_SEN2477	2611469	2611469	2610744	2610744	-	yfgE	SEN2477	DNA replication initiation factor	174	157	127612	131855	8	178	150	143	99182	114432	7	147	7.2	7.48	0.28	0.02	0.11
2612829_2611540_-_SEN2478		2612829	2611540		-	uraA	SEN2478	uracil transporter	87	65	64101	54448	2	45	143	81	94445	64835	3	61	5.93	5.49	-0.44	0.47	1
261291_262016_+_SEN0225		261291	262016		+	pyrH	SEN0225	uridylate kinase	9	5	6649	4416	0	7	13	10	8935	8206	0	11	3.46	2.81	-0.65	0.27	1
2613543_2612917_-_SEN2479		2613543	2612917		-	upp	SEN2479	uracil phosphoribosyltransferase	32	20	23622	16863	1	32	35	33	23625	26818	1	40	5.32	5	-0.32	0.62	1
2613941_2614993_+_SEN2480	2613941	2613941	2614993		+	purM	SEN2480	phosphoribosylaminoimidazole synthetase	290	237	212522	198249	9	195	271	206	178862	164852	8	163	7.35	7.61	0.26	0.01	0.06
2614993_2615631_+_SEN2481		2614993	2615631		+	purN	SEN2481	phosphoribosylglycinamide formyltransferase	191	159	140304	132976	10	213	155	127	102549	101375	7	159	7.31	7.73	0.42	0	0.03
2615820_2617886_+_SEN2482	2615820	2615820	2617886	2617886	+	ppk	SEN2482	polyphosphate kinase	587	445	429499	372400	9	193	483	386	318626	308006	7	151	7.24	7.59	0.35	0	0.01
2617891_2619432_+_SEN2483		2617891	2619432		+	ppx	SEN2483	exopolyphosphatase	155	175	113690	146601	4	84	165	117	108831	93774	3	65	6.02	6.39	0.37	0.01	0.06
262163_262720_+_SEN0226		262163	262720		+	frr	SEN0226	ribosome recycling factor	15	12	11366	10695	0	19	16	12	11136	9821	0	18	4.17	4.25	0.08	0.68	1
2621681_2619468_-_SEN2484		2621681	2619468	2619468	-	-	SEN2484	hypothetical protein	586	466	429334	389531	9	184	519	405	342137	323357	7	150	7.23	7.52	0.29	0	0.03
2622246_2621986_-_SEN2485	2622246	2622246	2621986	2621956	-	-	SEN2485	hypothetical protein	2153	1546	1575783	1291224	267	5492	1636	1219	1078154	971814	194	3927	11.94	12.42	0.48	0.01	0.06
2622979_2623308_+_SEN2488	2622409	2622979	2623308	2623308	+	-	SEN2488	hypothetical protein	336	279	246129	233739	35	727	252	209	166156	166646	24	504	8.98	9.51	0.53	0	0
2623669_2623328_-_SEN2489	2623758	2623669	2623328	2622247	-	-	SEN2489	transposase	1046	990	765697	826786	112	2328	1528	1176	1007200	937254	140	2842	11.47	11.18	-0.29	0.77	1
2625415_2623838_-_SEN2490		2625415	2623838		-	guaA	SEN2490	GMP synthase	55	86	40753	72525	1	35	104	77	68633	61770	2	41	5.36	5.13	-0.23	0.87	1
2626951_2625485_-_SEN2491		2626951	2625485		-	guaB	SEN2491	inosine 5'-monophosphate dehydrogenase	10	7	7676	5894	0	4	16	9	11053	7436	0	6	2.58	2	-0.58	0.47	1
2627112_2628461_+_SEN2492		2627112	2628461		+	xseA	SEN2492	exodeoxyribonuclease VII large subunit	81	48	59808	40425	1	37	68	36	45087	28895	1	27	4.75	5.21	0.45	0.02	1
262861_264057_+_SEN0227		262861	264057		+	dxr	SEN0227	1-deoxy-D-xylulose 5-phosphate reductoisomerase	28	29	20651	24513	0	18	38	41	25101	32961	1	24	4.58	4.17	-0.42	0.53	1
2634688_2628623_-_SEN2493		2634688	2628623		-	shdA	SEN2493	host colonisation factor (ShdA)	148	110	108464	91988	0	16	140	95	92727	76063	0	13	3.7	4	0.3	0.04	1
264370_265128_+_SEN0228		264370	265128		+	uppS	SEN0228	undecaprenyl pyrophosphate synthase	33	25	24184	21449	1	30	32	29	21617	23118	1	29	4.86	4.91	0.05	0.68	1
2648452_2642855_-_SEN2495		2648452	2642855		-	ratA	SEN2495	exported protein RatA	224	187	164509	156542	1	28	197	163	130459	129931	1	23	4.52	4.81	0.28	0.01	1
2649531_2648572_-_SEN2496		2649531	2648572		-	sinI	SEN2496	hypothetical protein	54	39	39763	33141	1	37	45	39	30231	31559	1	32	5	5.21	0.21	0.2	1
265141_265998_+_SEN0229		265141	265998		+	cdsA	SEN0229	CDP-diglyceride synthase	24	22	17664	18680	1	21	35	24	23207	19791	1	25	4.64	4.39	-0.25	0.78	1
2652200_2651979_-_SEN2498	2652214	2652200	2651979	2651939	-	yfgJ	SEN2498	hypothetical protein	93	113	68365	95029	17	368	102	123	67508	98223	17	373	8.54	8.52	-0.02	0.39	1
2653761_2652289_-_SEN2499		2653761	2652289		-	engA	SEN2499	GTP-binding protein EngA	52	73	38671	61486	1	33	82	73	54446	58235	1	38	5.25	5.04	-0.2	0.73	1
2655058_2653880_-_SEN2500		2655058	2653880		-	yfgL	SEN2500	outer membrane protein assembly complex subunit YfgL	55	34	40458	28644	1	29	48	42	31756	34189	1	27	4.75	4.86	0.1	0.44	1
2655689_2655069_-_SEN2501		2655689	2655069		-	yfgM	SEN2501	hypothetical protein	27	23	20352	19993	1	32	27	24	18253	19604	1	30	4.91	5	0.09	0.57	1
2656977_2655703_-_SEN2502		2656977	2655703		-	hisS	SEN2502	histidyl-tRNA synthetase	7	2	5582	2384	0	3	9	10	6092	8611	0	5	2.32	1.58	-0.74	0.11	1
2658206_2657088_-_SEN2503		2658206	2657088		-	ispG	SEN2503	4-hydroxy-3-methylbut-2-en-1-yl diphosphate synthase	8	5	6152	4617	0	4	4	7	3153	5981	0	4	2	2	0	0.59	1
2659237_2658233_-_SEN2504		2659237	2658233		-	yfgA	SEN2504	cytoskeletal protein RodZ	50	17	37289	14755	1	25	31	27	20751	21511	1	21	4.39	4.64	0.25	0.24	1
266010_267362_+_SEN0230		266010	267362		+	yaeL	SEN0230	zinc metallopeptidase RseP	15	17	11285	14487	0	9	29	19	19647	15220	0	12	3.58	3.17	-0.42	0.49	1
2660695_2659529_-_SEN2505		2660695	2659529		-	yfgB	SEN2505	ribosomal RNA large subunit methyltransferase N	91	67	67177	56399	2	52	96	80	63782	63886	2	54	5.75	5.7	-0.05	0.47	1
2661333_2660902_-_SEN2506		2661333	2660902		-	ndk	SEN2506	nucleoside diphosphate kinase	84	59	61785	49705	6	129	54	31	35755	25107	3	70	6.13	7.01	0.88	0	0
2662317_2661454_-_SEN2507		2662317	2661454		-	-	SEN2507	polyferredoxin	49	41	36072	34458	1	40	44	32	29162	25995	1	31	4.95	5.32	0.37	0.12	1
2663126_2662317_-_SEN2508		2663126	2662317		-	-	SEN2508	anaerobic reductase subunit	5	0	4001	785	0	2	0	0	0	0	0	0	#NUM!	1	#NUM!	1	1
2663748_2663119_-_SEN2509		2663748	2663119		-	-	SEN2509	anaerobic reductase subunit	6	5	4567	4702	0	7	6	5	4057	4014	0	6	2.58	2.81	0.22	0.68	1
2666150_2663745_-_SEN2510		2666150	2663745		-	-	SEN2510	dimethyl sulfoxide reductase	45	26	33445	22499	0	11	55	37	36700	29979	0	13	3.7	3.46	-0.24	0.79	1
2668594_2666279_-_SEN2511		2668594	2666279		-	pbpC	SEN2511	penicillin-binding protein 1C	58	42	42774	35186	0	16	100	83	66445	66398	1	28	4.81	4	-0.81	0.05	1
2673529_2668595_-_SEN2512		2673529	2668595		-	-	SEN2512	lipoprotein	37	36	27685	30676	0	5	48	46	31853	37415	0	7	2.81	2.32	-0.49	0.83	1
2673738_2674580_+_SEN2513	2673738	2673738	2674580	2674580	+	sseA	SEN2513	3-mercaptopyruvate sulfurtransferase	175	223	128121	186490	8	186	277	248	182915	197892	11	225	7.81	7.54	-0.27	0.89	1
267394_269808_+_SEN0231		267394	269808		+	yaeT	SEN0231	outer membrane protein assembly factor YaeT	113	103	83232	86155	1	35	147	104	97350	83081	1	37	5.21	5.13	-0.08	0.58	1
2674826_2675494_+_SEN2514	2674581	2674826	2675494	2675595	+	-	SEN2514	hypothetical protein	786	737	575443	616095	43	890	1410	1103	929165	879354	66	1351	10.4	9.8	-0.6	0.39	1
2676848_2676063_-_SEN2515	2676848	2676848	2676063		-	sseB	SEN2515	enhanced serine sensitivity protein SseB	93	74	68422	62272	4	83	213	125	140761	100296	7	153	7.26	6.38	-0.88	0.01	0.05
2678232_2676949_-_SEN2516		2678232	2676949		-	pepB	SEN2516	aminopeptidase B	29	35	21904	30055	0	20	73	56	48437	45295	1	36	5.17	4.32	-0.85	0.03	1
2678610_2678410_-_SEN2517		2678610	2678410		-	yfhJ	SEN2517	hypothetical protein	6	4	4539	3416	0	19	5	2	3449	2128	0	13	3.7	4.25	0.55	0.35	1
2678957_2678622_-_SEN2518		2678957	2678622		-	fdx	SEN2518	ferredoxin	37	25	27794	21507	3	73	24	14	16093	11419	2	40	5.32	6.19	0.87	0.01	0.07
2680809_2678959_-_SEN2519		2680809	2678959		-	hscA	SEN2519	chaperone protein HscA	104	88	76163	73700	1	40	62	53	41181	42235	1	22	4.46	5.32	0.86	0	1
2681337_2680822_-_SEN2520		2681337	2680822		-	hscB	SEN2520	co-chaperone HscB	11	9	8735	8306	0	16	8	12	5509	9978	0	15	3.91	4	0.09	0.61	1
2681856_2681533_-_SEN2521		2681856	2681533		-	iscA	SEN2521	iron-sulfur cluster assembly protein	18	24	13529	20167	2	52	22	18	14624	14358	2	44	5.46	5.7	0.24	0.41	1
2682271_2681885_-_SEN2522		2682271	2681885		-	nifU	SEN2522	scaffold protein	40	17	29908	14849	2	57	27	31	18043	24937	2	55	5.78	5.83	0.05	0.62	1
2683513_2682299_-_SEN2523		2683513	2682299		-	nifS	SEN2523	cysteine desulfurase	44	34	32470	28729	1	25	47	29	31446	23509	1	22	4.46	4.64	0.18	0.37	1
2684188_2683694_-_SEN2524		2684188	2683694		-	yfhP	SEN2524	DNA-binding transcriptional regulator IscR	19	12	13973	10535	1	24	10	4	6968	3735	0	10	3.32	4.58	1.26	0	1
2685079_2684348_-_SEN2525	2685079	2685079	2684348	2684264	-	-	SEN2525	RNA methyltransferase	573	471	419564	393372	27	555	417	354	274829	282580	18	380	8.57	9.12	0.55	0	0
2685198_2686001_+_SEN2526	2679866	2685198	2686001	2686001	+	suhB	SEN2526	inositol monophosphatase	494	390	361720	326143	20	427	320	264	211115	210792	12	262	8.03	8.74	0.7	0	0
2686146_2687024_+_SEN2527	2686068	2686146	2687024	2687024	+	-	SEN2527	hypothetical protein	377	253	276122	211343	13	277	304	214	200600	171269	10	211	7.72	8.11	0.39	0	0.01
2687206_2688249_+_SEN2528		2687206	2688249		+	asrA	SEN2528	anaerobic sulfite reductase subunit A	27	20	20215	16738	0	17	24	15	16328	12199	0	13	3.7	4.09	0.39	0.22	1
2688253_2689071_+_SEN2529		2688253	2689071		+	asrB	SEN2529	anaerobic sulfite reductase subunit B	26	32	19293	27465	1	28	42	25	27954	20671	1	29	4.86	4.81	-0.05	0.85	1
2689082_2690095_+_SEN2530		2689082	2690095		+	asrC	SEN2530	anaerobic sulfite reductase subunit C	100	60	73369	50352	2	61	127	72	83864	57455	3	69	6.11	5.93	-0.18	0.83	1
2691082_2690096_-_SEN2531		2691082	2690096		-	-	SEN2531	inner membrane protein	5	3	3811	3063	0	3	9	8	6137	7022	0	6	2.58	1.58	-1	0.09	1
2691711_2691073_-_SEN2532		2691711	2691073		-	-	SEN2532	hypothetical protein	11	9	8262	7993	0	12	12	8	7931	6630	0	11	3.46	3.58	0.13	0.6	1
2691837_2693114_+_SEN2533	2691837	2691837	2693114		+	csiE	SEN2533	stationary phase inducible protein CsiE	317	238	231929	199298	8	168	275	191	181463	152457	6	130	7.02	7.39	0.37	0	0.01
2694248_2693109_-_SEN2534		2694248	2693109		-	hcaT	SEN2534	3-phenylpropionic acid transporter	17	15	13112	12727	0	11	32	28	21638	22669	0	19	4.25	3.46	-0.79	0.11	1
2695697_2694444_-_SEN2535		2695697	2694444		-	glyA	SEN2535	serine hydroxymethyltransferase	47	29	34803	24615	1	23	37	19	24912	15716	0	16	4	4.52	0.52	0.05	1
2696022_2697212_+_SEN2536		2696022	2697212		+	hmpA	SEN2536	nitric oxide dioxygenase	78	56	57257	47391	2	43	53	45	35051	36440	1	30	4.91	5.43	0.52	0.01	1
2697394_2698938_+_SEN2537	2697373	2697394	2698938	2698938	+	cadC	SEN2537	DNA-binding transcriptional activator CadC	441	421	323319	351674	10	218	474	416	312750	331446	10	208	7.7	7.77	0.07	0.05	0.21
2699299_2700630_+_SEN2538		2699299	2700630		+	cadB	SEN2538	lysine/cadaverine antiporter	169	175	124297	146503	4	101	249	181	164210	144516	5	115	6.85	6.66	-0.19	0.61	1
269931_270416_+_SEN0232		269931	270416		+	hlpA	SEN0232	periplasmic chaperone	57	31	41893	26424	3	70	34	20	22455	16504	2	40	5.32	6.13	0.81	0	0.03
2700713_2702857_+_SEN2539		2700713	2702857		+	cadA	SEN2539	lysine decarboxylase	111	87	81232	73026	1	35	108	88	71358	70751	1	33	5.04	5.13	0.08	0.15	1
2702913_2704373_+_SEN2540		2702913	2704373		+	yjdL	SEN2540	transmembrane transport protein	258	186	189073	155819	5	118	205	145	135675	115930	4	86	6.43	6.88	0.46	0	0.01
270420_271445_+_SEN0233		270420	271445		+	lpxD	SEN0233	UDP-3-O-[3-hydroxymyristoyl] glucosamine N-acyltransferase	98	55	71850	46668	2	57	65	56	43420	44978	2	43	5.43	5.83	0.41	0.01	1
2704760_2704422_-_SEN2541		2704760	2704422		-	glnB	SEN2541	nitrogen regulatory protein P-II 1	4	5	2958	4724	0	11	3	2	2318	1845	0	6	2.58	3.46	0.87	0.09	1
2706174_2704837_-_SEN2542		2706174	2704837		-	yfhA	SEN2542	transcriptional regulator	27	12	19988	10802	0	11	24	22	16407	17793	0	12	3.58	3.46	-0.13	0.96	1
2706935_2706171_-_SEN2543	2706935	2706935	2706171		-	yfhG	SEN2543	hypothetical protein	191	111	140033	93198	7	152	123	110	81566	88432	5	111	6.79	7.25	0.45	0	0.02
2708379_2706937_-_SEN2544		2708379	2706937		-	yfhK	SEN2544	sensor kinase protein	143	95	105210	80028	3	64	83	93	55147	74635	2	44	5.46	6	0.54	0	1
2712904_2709017_-_SEN2545		2712904	2709017		-	purG	SEN2545	phosphoribosylformylglycinamidine synthase	26	12	19269	10727	0	3	35	13	23187	10522	0	4	2	1.58	-0.42	0.93	1
2713160_2714704_+_SEN2547		2713160	2714704		+	yfhD	SEN2547	transglycosylase	83	87	61021	73093	2	43	118	58	77982	46784	2	40	5.32	5.43	0.1	0.19	1
2715306_2714755_-_SEN2548		2715306	2714755		-	yfhC	SEN2548	tRNA-specific adenosine deaminase	14	20	10396	17238	1	25	13	9	9028	7906	0	15	3.91	4.64	0.74	0.06	1
271551_272006_+_SEN0234		271551	272006		+	fabZ	SEN0234	(3R)-hydroxymyristoyl-ACP dehydratase	8	3	6358	3237	0	10	19	16	12764	13261	1	28	4.81	3.32	-1.49	0	1
2715966_2715331_-_SEN2549		2715966	2715331		-	yfhB	SEN2549	hypothetical protein	35	30	25700	25196	1	40	30	31	19930	25077	1	35	5.13	5.32	0.19	0.4	1
2717331_2715970_-_SEN2550		2717331	2715970		-	-	SEN2550	PTS system transporter subunit IIB	18	9	13379	8342	0	7	11	10	7555	8224	0	5	2.32	2.81	0.49	0.21	1
2718235_2717342_-_SEN2551		2718235	2717342		-	murQ	SEN2551	N-acetylmuramic acid 6-phosphate etherase	47	31	35110	26415	1	34	55	49	36521	39649	2	42	5.39	5.09	-0.3	0.73	1
2718351_2719199_+_SEN2552	2718351	2718351	2719199	2719206	+	yfhH	SEN2552	DNA-binding transcriptional regulator	108	147	79065	123285	5	119	224	189	148212	151125	8	176	7.46	6.89	-0.56	0.3	0.89
272010_272798_+_SEN0235		272010	272798		+	lpxA	SEN0235	UDP-N-acetylglucosamine acyltransferase	9	13	7239	11200	0	11	46	28	30604	22534	1	33	5.04	3.46	-1.58	0	1
2720104_2719238_-_SEN2553		2720104	2719238		-	-	SEN2553	2-dehydropantoate 2-reductase	93	55	68272	46293	3	66	67	63	44731	50964	2	55	5.78	6.04	0.26	0.06	1
2721373_2720177_-_SEN2554		2721373	2720177		-	-	SEN2554	transmembrane transport protein	45	44	33598	37508	1	29	148	108	97636	86298	3	76	6.25	4.86	-1.39	0	0
2721489_2722415_+_SEN2555	2721489	2721489	2722415	2722415	+	-	SEN2555	transcriptional regulator	300	354	219511	295837	13	277	336	345	221520	275401	13	268	8.07	8.11	0.05	0.06	0.25
2722453_2722713_+_SEN2556	2722453	2722453	2722713	2722855	+	yfhL	SEN2556	ferredoxin	53	58	39015	48870	8	168	95	78	62844	62545	11	240	7.91	7.39	-0.51	0.34	0.97
2723205_2722825_-_SEN2557		2723205	2722825		-	acpS	SEN2557	4'-phosphopantetheinyl transferase	23	9	17094	8185	1	33	63	43	41682	34942	4	100	6.64	5.04	-1.6	0	0
2723936_2723205_-_SEN2558		2723936	2723205		-	pdxJ	SEN2558	pyridoxine 5'-phosphate synthase	2	2	1859	2429	0	2	9	9	6537	7867	0	9	3.17	1	-2.17	0	1
2724676_2723948_-_SEN2559		2724676	2723948		-	recO	SEN2559	DNA repair protein RecO	6	6	4410	5059	0	6	6	8	4302	6848	0	7	2.81	2.58	-0.22	0.76	1
2725593_2724688_-_SEN2560		2725593	2724688		-	era	SEN2560	GTP-binding protein Era	8	10	5962	9096	0	8	9	13	6282	11136	0	9	3.17	3	-0.17	0.83	1
2726270_2725590_-_SEN2561		2726270	2725590		-	rnc	SEN2561	ribonuclease III	14	6	10343	5381	0	11	15	6	10066	5324	0	11	3.46	3.46	0	0.78	1
2727518_2726544_-_SEN2562		2727518	2726544		-	lepB	SEN2562	signal peptidase I	27	11	19831	9467	0	15	17	23	11588	19056	0	15	3.91	3.91	0	0.87	1
272798_273946_+_SEN0236		272798	273946		+	lpxB	SEN0236	lipid-A-disaccharide synthase	33	19	24253	16407	0	17	70	42	46129	33545	1	34	5.09	4.09	-1	0.01	1
2729334_2727535_-_SEN2563		2729334	2727535		-	lepA	SEN2563	GTP-binding protein LepA	167	144	122866	120292	3	67	330	217	218101	173429	5	108	6.75	6.07	-0.69	0.1	0.39
2730064_2729585_-_SEN2564		2730064	2729585		-	rseC	SEN2564	SoxR reducing system protein RseC	5	4	4163	4037	0	8	9	4	6082	3552	0	10	3.32	3	-0.32	0.74	1
2731017_2730061_-_SEN2565		2731017	2730061		-	rseB	SEN2565	periplasmic negative regulator of sigmaE	6	12	4644	10686	0	8	11	8	7255	6813	0	7	2.81	3	0.19	0.65	1
2731667_2731017_-_SEN2566		2731667	2731017		-	rseA	SEN2566	anti-RNA polymerase sigma factor SigE	4	2	3148	1692	0	3	5	2	3867	1972	0	4	2	1.58	-0.42	0.59	1
2732274_2731699_-_SEN2567		2732274	2731699		-	rpoE	SEN2567	RNA polymerase sigma factor RpoE	0	0	626	263	0	0	1	1	969	1519	0	2	1	#NUM!	#NUM!	0.02	1
2732700_2734322_+_SEN2568		2732700	2734322		+	nadB	SEN2568	L-aspartate oxidase	135	98	99098	82672	2	55	116	96	76640	77112	2	47	5.55	5.78	0.23	0.04	1
2735044_2734307_-_SEN2569		2735044	2734307		-	yfiC	SEN2569	hypothetical protein	23	15	17264	13294	1	20	28	9	18560	7880	0	17	4.09	4.32	0.23	0.45	1
2735174_2736508_+_SEN2570		2735174	2736508		+	srmB	SEN2570	ATP-dependent RNA helicase SrmB	65	44	47568	37566	1	31	91	47	60028	37833	1	36	5.17	4.95	-0.22	0.84	1
2737425_2736526_-_SEN2571		2737425	2736526		-	yfiE	SEN2571	LysR family transcriptional regulator	60	46	44383	39018	2	46	64	50	42634	40114	2	45	5.49	5.52	0.03	0.42	1
2737528_2738115_+_SEN2572		2737528	2738115		+	yfiK	SEN2572	neutral amino-acid efflux protein	58	40	42912	34137	3	65	139	105	92099	84444	7	150	7.23	6.02	-1.21	0	0
2738560_2738177_-_SEN2573		2738560	2738177		-	yfiD	SEN2573	autonomous glycyl radical cofactor GrcA	9	9	7203	7815	0	19	8	3	5740	2686	0	10	3.32	4.25	0.93	0.08	1
2738879_2739568_+_SEN2574		2738879	2739568		+	ung	SEN2574	uracil-DNA glycosylase	25	24	18602	20359	1	28	37	35	24870	28403	1	38	5.25	4.81	-0.44	0.4	1
273943_274539_+_SEN0237		273943	274539		+	rnhB	SEN0237	ribonuclease HII	17	19	12785	16608	1	24	26	27	17539	21642	1	32	5	4.58	-0.42	0.49	1
2740721_2739684_-_SEN2575		2740721	2739684		-	yfiF	SEN2575	methyltransferase	14	12	10808	10686	0	10	16	12	10805	9652	0	9	3.17	3.32	0.15	0.69	1
2740925_2741344_+_SEN2576		2740925	2741344		+	trxC	SEN2576	thioredoxin 2	25	22	18436	18386	2	43	38	13	25401	10792	2	43	5.43	5.43	0	0.69	1
2741417_2742097_+_SEN2577		2741417	2742097		+	yfiP	SEN2577	hypothetical protein	120	67	87889	55957	5	105	96	74	63316	59641	4	90	6.49	6.71	0.22	0.07	0.3
2742151_2744811_+_SEN2578		2742151	2744811		+	yfiQ	SEN2578	acyl-CoA synthetase	93	63	68094	52929	1	22	118	89	78092	70965	1	28	4.81	4.46	-0.35	0.83	1
2744926_2746281_+_SEN2579		2744926	2746281		+	pssA	SEN2579	phosphatidylserine synthase	89	80	65815	66858	2	48	143	115	94400	92394	3	68	6.09	5.58	-0.5	0.27	1
274563_278045_+_SEN0238		274563	278045		+	dnaE	SEN0238	DNA polymerase III subunit alpha	99	83	72808	69721	0	20	124	106	82177	84492	1	23	4.52	4.32	-0.2	1	1
2746326_2746649_+_SEN2580		2746326	2746649		+	yfiM	SEN2580	hypothetical protein	39	43	28808	36535	4	100	73	56	48181	45287	7	144	7.17	6.64	-0.53	0.35	0.99
2747947_2746646_-_SEN2581		2747947	2746646		-	kgtP	SEN2581	alpha-ketoglutarate transporter	88	68	64869	57511	2	46	74	58	48833	46305	1	36	5.17	5.52	0.35	0.02	1
2748506_2748051_-_SEN2582		2748506	2748051		-	-	SEN2582	hypothetical protein	60	34	44326	28590	3	79	55	35	36445	27898	3	70	6.13	6.3	0.17	0.26	0.8
2756859_2754286_-_SEN2583		2756859	2754286		-	clpB	SEN2583	protein disaggregation chaperone	25	25	18881	21588	0	7	61	50	40402	40585	0	15	3.91	2.81	-1.1	0.01	1
2757720_2756989_-_SEN2584		2757720	2756989		-	yfiH	SEN2584	hypothetical protein	14	24	10934	20346	1	21	64	44	42775	35138	2	53	5.73	4.39	-1.34	0	1
2758697_2757717_-_SEN2585		2758697	2757717		-	rluD	SEN2585	23S rRNA pseudouridine synthase D	145	157	106394	131560	5	121	128	124	84485	99455	4	93	6.54	6.92	0.38	0.01	0.06
2758829_2759566_+_SEN2586	2753853	2758829	2759566	2759641	+	yfiO	SEN2586	outer membrane protein assembly complex subunit YfiO	1016	790	743975	660521	46	951	641	528	422831	421054	28	571	9.16	9.89	0.74	0	0
2759838_2760176_+_SEN2587	2759660	2759838	2760176	2760176	+	yfiA	SEN2587	translation inhibitor protein RaiA	185	170	135931	142452	19	410	112	110	74339	88005	11	239	7.9	8.68	0.78	0	0
2760427_2761587_+_SEN2588	2760418	2760427	2761587	2761587	+	pheA	SEN2588	bifunctional chorismate mutase/prephenate dehydratase	517	502	378515	419466	16	343	454	485	299630	386520	14	295	8.2	8.42	0.22	0.02	0.1
2762456_2761548_-_SEN2589		2762456	2761548		-	-	SEN2589	hypothetical protein	42	39	31282	33011	1	35	51	36	34188	29126	1	34	5.09	5.13	0.04	0.55	1
2763581_2762514_-_SEN2590		2763581	2762514		-	tyrA	SEN2590	bifunctional chorismate mutase/prephenate dehydrogenase	198	180	145082	151076	6	138	170	131	112550	104758	5	101	6.66	7.11	0.45	0	0.02
2764715_2763645_-_SEN2591		2764715	2763645		-	aroF	SEN2591	phospho-2-dehydro-3-deoxyheptonate aldolase	80	61	58890	51178	2	51	97	97	64158	77352	3	66	6.04	5.67	-0.37	0.69	1
2765155_2765673_+_SEN2592	2765143	2765155	2765673		+	yfiR	SEN2592	hypothetical protein	205	190	150196	159266	14	298	340	286	224408	228055	21	435	8.76	8.22	-0.55	0.34	0.97
2765666_2766886_+_SEN2593		2765666	2766886		+	yfiN	SEN2593	hypothetical protein	150	164	110396	137562	4	101	215	195	141861	156123	5	122	6.93	6.66	-0.27	0.84	1
2767390_2767043_-_SEN2594	2767390	2767390	2767043		-	rplS	SEN2594	50S ribosomal protein L19	68	60	50183	50482	7	144	123	69	81104	55074	9	195	7.61	7.17	-0.44	0.52	1
2768198_2767431_-_SEN2595		2768198	2767431		-	trmD	SEN2595	tRNA (guanine-N(1)-)-methyltransferase	32	47	23756	40081	1	41	60	33	39746	27058	2	43	5.43	5.36	-0.07	0.73	1
2768791_2768243_-_SEN2596		2768791	2768243		-	rimM	SEN2596	16S rRNA-processing protein RimM	11	12	8460	10557	0	17	19	28	12795	22952	1	32	5	4.09	-0.91	0.05	1
2769058_2768810_-_SEN2597		2769058	2768810		-	rpsP	SEN2597	30S ribosomal protein S16	15	10	11698	8587	1	40	12	19	8390	15311	2	47	5.55	5.32	-0.23	0.8	1
2770672_2769311_-_SEN2598		2770672	2769311		-	ffh	SEN2598	signal recognition particle protein	12	12	9402	10110	0	7	14	17	9294	13862	0	8	3	2.81	-0.19	0.76	1
2770838_2771629_+_SEN2599	2769129	2770838	2771629	2771735	+	corE	SEN2599	hypothetical protein	279	394	204543	329800	16	337	476	463	314124	369341	21	431	8.75	8.4	-0.35	0.84	1
2771736_2772935_+_SEN2600	2771736	2771736	2772935	2772935	+	yfjD	SEN2600	hypothetical protein	3439	5054	2516609	4220918	134	2807	6322	6318	4166093	5033762	186	3833	11.9	11.45	-0.45	0.63	1
2773056_2773661_+_SEN2601	2772936	2773056	2773661	2774310	+	-	SEN2601	hypothetical protein	14428	19000	10556085	15867466	1047	21801	24356	20854	16049320	16615181	1323	26950	14.72	14.41	-0.31	0.93	1
2774286_2773696_-_SEN2602		2774286	2773696		-	grpE	SEN2602	heat shock protein GrpE	63	38	46295	32525	3	66	71	48	46801	39026	3	72	6.17	6.04	-0.13	0.71	1
2774410_2775288_+_SEN2603	2774313	2774410	2775288	2775288	+	ppnK	SEN2603	inorganic polyphosphate/ATP-NAD kinase	251	341	183972	285436	12	267	224	236	147764	188741	9	191	7.58	8.06	0.48	0	0
2775374_2777035_+_SEN2604	2775374	2775374	2777035	2777035	+	recN	SEN2604	recombination and repair protein	498	537	365006	448588	11	244	470	408	310201	325830	9	191	7.58	7.93	0.35	0	0.01
2777184_2777522_+_SEN2605	2777036	2777184	2777522	2777522	+	smpA	SEN2605	hypothetical protein	264	214	193544	179407	26	550	152	134	100514	107510	15	306	8.26	9.1	0.85	0	0
2777978_2777688_-_SEN2606		2777978	2777688	2777079	-	yfjF	SEN2606	hypothetical protein	175	189	128533	158203	23	492	202	187	133316	149740	23	486	8.92	8.94	0.02	0.17	0.59
2778444_2777968_-_SEN2607	2779221	2778444	2777968		-	yfjG	SEN2607	hypothetical protein	84	141	61991	118502	9	189	111	140	73694	112111	9	194	7.6	7.56	-0.04	0.42	1
2778594_2779076_+_SEN2608		2778594	2779076		+	smpB	SEN2608	SsrA-binding protein	67	57	49157	48302	4	100	95	67	62737	53924	5	120	6.91	6.64	-0.26	0.99	1
2779691_2791165_+_SEN2609		2779691	2791165		+	-	SEN2609	hypothetical protein	1329	1339	972707	1118341	4	91	1717	1382	1131770	1101576	4	97	6.6	6.51	-0.09	0.46	1
278058_279017_+_SEN0239		278058	279017		+	accA	SEN0239	acetyl-CoA carboxylase carboxyltransferase subunit alpha	12	7	9462	6028	0	8	11	6	7669	5207	0	6	2.58	3	0.42	0.47	1
2791230_2792639_+_SEN2610	2791205	2791230	2792639		+	-	SEN2610	type I secretion protein	1585	1270	1159747	1061361	38	787	822	694	541985	553001	19	388	8.6	9.62	1.02	0	0
279197_280960_+_SEN0240	279182	279197	280960	280960	+	-	SEN0240	secreted chitinase	610	409	446800	341916	10	223	500	415	329500	331259	9	187	7.55	7.8	0.25	0.01	0.05
2792636_2794816_+_SEN2611		2792636	2794816		+	-	SEN2611	type I secretion protein ATP-binding protein	51	63	37353	53175	0	20	77	71	50893	57320	1	24	4.58	4.32	-0.26	0.98	1
2794824_2795987_+_SEN2612	2794824	2794824	2795987	2795987	+	-	SEN2612	type I secretion protein	646	543	472905	454171	19	398	593	577	390992	460168	17	365	8.51	8.64	0.12	0.07	0.31
2796519_2797112_+_SEN2613	2796454	2796519	2797112	2797244	+	-	SEN2613	membrane protein	3137	2558	2295658	2136647	181	3730	2748	2250	1811219	1793330	149	3034	11.57	11.86	0.3	0.06	0.27
2797511_2798314_+_SEN2614	2797257	2797511	2798314	2798418	+	-	SEN2614	hypothetical protein	9280	6896	6790104	5759360	380	7804	7316	5786	4821348	4610074	289	5865	12.52	12.93	0.41	0.09	0.35
2800221_2799110_-_SEN2616		2800221	2799110		-	-	SEN2616	transposase	81	77	59719	64808	2	55	138	80	91444	64373	3	70	6.13	5.78	-0.35	0.75	1
2801306_2802421_+_SEN2619		2801306	2802421		+	iroB	SEN2619	glycosyltransferase	51	54	37952	45493	1	37	79	56	52442	45139	2	43	5.43	5.21	-0.22	0.92	1
2802502_2806158_+_SEN2620		2802502	2806158		+	iroC	SEN2620	ABC transporter	452	286	330870	238987	3	77	402	312	265076	249005	3	70	6.13	6.27	0.14	0.02	0.11
2806268_2807512_+_SEN2621		2806268	2807512		+	iroD	SEN2621	ferric enterochelin esterase	76	85	56109	71360	2	51	100	75	66470	59797	2	50	5.64	5.67	0.03	0.34	1
2807544_2808473_+_SEN2622		2807544	2808473		+	iroE	SEN2622	hypothetical protein	64	91	47516	76571	3	66	91	75	60474	60464	3	65	6.02	6.04	0.02	0.29	1
281036_283177_+_SEN0241		281036	283177		+	ldcC	SEN0241	lysine decarboxylase	108	78	79586	65916	1	33	124	107	81832	85249	1	39	5.29	5.04	-0.24	0.92	1
2810695_2808515_-_SEN2623		2810695	2808515		-	iroN	SEN2623	outer membrane receptor FepA	154	106	112813	89103	2	46	148	106	97726	84735	2	41	5.36	5.52	0.17	0.1	1
2812780_2811728_-_SEN2624		2812780	2811728		-	-	SEN2624	exported protein	81	61	59889	51379	2	52	88	58	58083	46623	2	49	5.61	5.7	0.09	0.2	1
2813299_2814228_+_SEN2625		2813299	2814228		+	virK	SEN2625	virulence protein	157	153	115582	128496	6	131	209	169	137783	135156	7	146	7.19	7.03	-0.16	0.55	1
2814522_2815418_+_SEN2626	2814522	2814522	2815418	2815418	+	mig-14	SEN2626	transcriptional regulator	234	213	171255	177925	9	194	324	262	214024	208916	11	235	7.88	7.6	-0.28	0.78	1
2817153_2816140_-_SEN2627	2817153	2817153	2816140	2813289	-	nxiA	SEN2627	cation transporter	458	403	335547	337263	16	331	949	704	625712	561313	28	585	9.19	8.37	-0.82	0.07	0.3
2818701_2817286_-_SEN2628		2818701	2817286		-	tctE	SEN2628	two-component system sensor kinase	121	82	88916	68944	2	55	200	175	132122	139444	4	95	6.57	5.78	-0.79	0.02	0.13
28191_29198_+_SEN0023		28191	29198		+	bcfD	SEN0023	fimbrial subunit	22	17	16455	14567	0	15	23	19	15410	15925	0	15	3.91	3.91	0	0.78	1
2819362_2818688_-_SEN2629		2819362	2818688		-	tctD	SEN2629	transcriptional regulator	18	10	13428	8400	0	16	9	16	6520	12921	0	14	3.81	4	0.19	0.54	1
2819517_2820494_+_SEN2630		2819517	2820494		+	-	SEN2630	hypothetical protein	30	52	22009	43466	1	33	34	47	22566	37698	1	30	4.91	5.04	0.14	0.39	1
2820506_2820940_+_SEN2631		2820506	2820940		+	-	SEN2631	hypothetical protein	59	34	43825	29144	4	83	38	24	25395	19273	2	51	5.67	6.38	0.7	0.01	0.06
2820951_2822465_+_SEN2632	2820951	2820951	2822465	2822609	+	-	SEN2632	hypothetical protein	629	462	460511	386463	13	279	478	423	315093	337215	10	215	7.75	8.12	0.38	0	0.01
2822760_2823746_+_SEN2633		2822760	2823746		+	-	SEN2633	hypothetical protein	22	24	16581	20641	0	18	24	23	16228	18585	0	17	4.09	4.17	0.08	0.57	1
2823772_2825040_+_SEN2634		2823772	2825040		+	ygaF	SEN2634	hydroxyglutarate oxidase	35	45	26132	38335	1	25	61	53	40495	42413	1	32	5	4.64	-0.36	0.64	1
2825062_2826510_+_SEN2635		2825062	2826510		+	gabD	SEN2635	succinate-semialdehyde dehydrogenase I	219	223	160920	186807	5	119	241	173	159256	138077	5	102	6.67	6.89	0.22	0.02	0.1
2826525_2827808_+_SEN2636		2826525	2827808		+	gabT	SEN2636	4-aminobutyrate aminotransferase	220	193	161299	161584	6	125	236	182	156013	145678	5	117	6.87	6.97	0.1	0.07	0.3
2827938_2829338_+_SEN2637		2827938	2829338		+	gabP	SEN2637	gamma-aminobutyrate transporter	128	113	94377	95132	3	67	143	102	94597	81718	3	62	5.95	6.07	0.11	0.15	1
2829380_2830057_+_SEN2638	2829380	2829380	2830057		+	ygaE	SEN2638	DNA-binding transcriptional regulator CsiR	181	193	132871	162008	10	217	186	134	123049	107353	8	169	7.4	7.76	0.36	0.01	0.04
2830528_2830079_-_SEN2639		2830528	2830079		-	ygaU	SEN2639	LysM domain/BON superfamily protein	12	10	8941	8989	0	19	19	15	12571	11959	1	27	4.75	4.25	-0.51	0.45	1
2830786_2830628_-_SEN2640		2830786	2830628		-	yqaE	SEN2640	hypothetical protein	10	6	7716	5033	1	40	16	10	11005	8759	3	62	5.95	5.32	-0.63	0.25	1
2830969_2831268_+_SEN2641		2830969	2831268		+	-	SEN2641	ArsR family regulatory protein	54	53	40066	44404	6	140	36	27	24101	22212	3	77	6.27	7.13	0.86	0	0.01
2831278_2831805_+_SEN2642		2831278	2831805		+	ygaP	SEN2642	hypothetical protein	79	87	58231	73329	6	124	61	59	40353	47376	4	83	6.38	6.95	0.58	0	0.02
283233_283622_+_SEN0242		283233	283622		+	yaeR	SEN0242	hypothetical protein	4	8	3403	7198	0	13	7	4	4643	3604	0	10	3.32	3.7	0.38	0.47	1
2832554_2832153_-_SEN2643		2832554	2832153		-	stpA	SEN2643	DNA binding protein	28	29	20821	24361	2	56	19	10	12899	8598	1	26	4.7	5.81	1.11	0	1
2833252_2833701_+_SEN2644		2833252	2833701		+	-	SEN2644	hypothetical protein	39	47	28699	39960	3	76	37	34	24673	27175	2	57	5.83	6.25	0.42	0.09	0.37
2834086_2833736_-_SEN2645	2834657	2834086	2833736	2833187	-	ygaC	SEN2645	hypothetical protein	1533	1461	1121949	1220234	161	3336	1760	1366	1160249	1089002	158	3204	11.65	11.7	0.06	0.27	0.82
2834236_2834574_+_SEN2646		2834236	2834574		+	ygaM	SEN2646	hypothetical protein	39	57	29103	47780	5	113	29	31	19519	25286	3	66	6.04	6.82	0.78	0	0.03
2835992_2834658_-_SEN2647		2835992	2834658		-	-	SEN2647	transcriptional regulator	242	273	177755	228027	7	151	272	245	179614	195354	6	140	7.13	7.24	0.11	0.05	0.24
2836081_2836512_+_SEN2648		2836081	2836512		+	-	SEN2648	hypothetical protein	5	2	3718	2014	0	6	5	6	3336	5337	0	10	3.32	2.58	-0.74	0.27	1
2836509_2836685_+_SEN2649		2836509	2836685		+	-	SEN2649	hypothetical protein	1	0	929	343	0	3	1	1	1228	1414	0	7	2.81	1.58	-1.22	0.08	1
2836784_2837029_+_SEN2650		2836784	2837029		+	nrdH	SEN2650	glutaredoxin-like protein	2	0	1540	147	0	3	3	3	2546	3091	0	11	3.46	1.58	-1.87	0	1
2837026_2837436_+_SEN2651		2837026	2837436		+	nrdI	SEN2651	ribonucleotide reductase stimulatory protein	9	13	7126	11446	1	22	18	12	12450	10139	1	27	4.75	4.46	-0.3	0.71	1
2837409_2839553_+_SEN2652		2837409	2839553		+	nrdE	SEN2652	ribonucleotide-diphosphate reductase subunit alpha	326	231	239136	193564	4	100	285	250	188042	199642	4	90	6.49	6.64	0.15	0.03	0.14
283766_284977_+_SEN0243		283766	284977		+	tilS	SEN0243	tRNA(Ile)-lysidine synthetase	115	81	84861	67738	3	62	100	68	66514	54277	2	49	5.61	5.95	0.34	0.02	1
2839564_2840523_+_SEN2653	2839564	2839564	2840523	2840523	+	nrdF	SEN2653	ribonucleotide-diphosphate reductase subunit beta	805	574	589502	480131	27	557	709	514	467787	409913	22	457	8.84	9.12	0.29	0.01	0.08
2840878_2842080_+_SEN2654		2840878	2842080		+	proV	SEN2654	glycine betaine transporter ATP-binding subunit	7	20	5461	17434	0	9	28	17	18567	14058	0	13	3.7	3.17	-0.53	0.38	1
2842073_2843137_+_SEN2655		2842073	2843137		+	proW	SEN2655	glycine betaine transporter membrane protein	191	176	140167	147360	6	134	240	209	158252	167238	7	152	7.25	7.07	-0.18	0.57	1
2843207_2844202_+_SEN2656		2843207	2844202		+	proX	SEN2656	glycine betaine transporter periplasmic subunit	136	124	99527	104180	4	102	140	141	92696	112812	5	103	6.69	6.67	-0.01	0.28	0.85
2844367_2845551_+_SEN2657		2844367	2845551		+	-	SEN2657	transmembrane transport protein	110	74	80884	61834	2	60	143	108	94290	86525	3	76	6.25	5.91	-0.34	0.61	1
2846048_2846578_+_SEN2658		2846048	2846578		+	emrR	SEN2658	transcriptional repressor MprA	8	9	6184	7913	0	13	24	19	16356	15594	1	30	4.91	3.7	-1.21	0.01	1
2846705_2847877_+_SEN2659		2846705	2847877		+	emrA	SEN2659	multidrug resistance protein A	30	29	22486	24383	0	19	61	49	40674	39444	1	34	5.09	4.25	-0.84	0.06	1
2847894_2849432_+_SEN2660		2847894	2849432		+	emrB	SEN2660	multidrug resistance protein B	20	57	14713	47619	0	20	87	67	57707	54007	1	36	5.17	4.32	-0.85	0.03	1
2850851_2849481_-_SEN2661	2850851	2850851	2849481	2846035	-	-	SEN2661	glycoporin	1513	1281	1107235	1070556	38	794	1042	968	686776	771378	25	531	9.05	9.63	0.58	0	0.01
2851712_2851197_-_SEN2662		2851712	2851197		-	luxS	SEN2662	S-ribosylhomocysteinase	38	39	28226	33110	2	59	86	48	56896	38821	4	92	6.52	5.88	-0.64	0.17	0.58
285321_285061_-_SEN0245		285321	285061		-	rof	SEN0245	Rho-binding antiterminator	32	21	23412	17850	3	79	26	16	17311	13413	2	58	5.86	6.3	0.45	0.16	0.56
2853418_2851862_-_SEN2663	2853418	2853418	2851862	2851791	-	gshA	SEN2663	glutamate--cysteine ligase	1436	1936	1051174	1616997	41	856	2320	2092	1528927	1667181	50	1026	10	9.74	-0.26	0.8	1
2853920_2853495_-_SEN2664		2853920	2853495		-	yqaA	SEN2664	hypothetical protein	21	41	15469	34592	2	58	31	50	20744	40180	3	71	6.15	5.86	-0.29	0.69	1
2854483_2853917_-_SEN2665		2854483	2853917		-	yqaB	SEN2665	fructose-1-phosphatase	25	73	18533	61597	3	70	53	53	35203	42814	3	68	6.09	6.13	0.04	0.4	1
285526_285308_-_SEN0246		285526	285308		-	yaeP	SEN0246	hypothetical protein	19	17	14034	14790	3	65	12	8	8462	6878	1	35	5.13	6.02	0.89	0.02	1
2855789_2855604_-_SEN2667	2855789	2855789	2855604	2855582	-	csrA	SEN2667	carbon storage regulator	72	61	53304	51487	13	281	58	52	38263	41564	10	214	7.74	8.13	0.39	0.03	0.15
285706_286251_+_SEN0247		285706	286251		+	yaeQ	SEN0247	hypothetical protein	14	24	10501	20592	1	28	16	21	10743	16940	1	25	4.64	4.81	0.16	0.5	1
2858654_2856024_-_SEN2668		2858654	2856024		-	alaS	SEN2668	alanyl-tRNA synthetase	83	68	61194	57105	1	22	71	66	47057	53123	0	19	4.25	4.46	0.21	0.07	1
2859390_2858890_-_SEN2669		2859390	2858890		-	recX	SEN2669	recombination regulator RecX	81	39	59480	33257	4	92	36	51	24335	40976	3	65	6.02	6.52	0.5	0.02	0.11
2860568_2859507_-_SEN2670		2860568	2859507		-	recA	SEN2670	recombinase A	6	7	5089	6457	0	5	11	7	7710	6055	0	6	2.58	2.32	-0.26	0.74	1
2861150_2860653_-_SEN2671		2861150	2860653		-	ygaD	SEN2671	competence damage-inducible protein A	2	4	1883	4014	0	5	5	2	3532	2142	0	5	2.32	2.32	0	0.95	1
286248_286670_+_SEN0248		286248	286670		+	yaeJ	SEN0248	peptidyl-tRNA hydrolase domain-containing protein	45	35	33336	29532	3	74	30	22	19837	17619	2	44	5.46	6.21	0.75	0.01	0.06
2862708_2861629_-_SEN2672		2862708	2861629		-	mltB	SEN2672	murein hydrolase B	79	60	58409	50129	2	50	147	85	97505	68326	3	76	6.25	5.64	-0.6	0.15	0.53
2862962_2863525_+_SEN2673		2862962	2863525		+	srlA	SEN2673	PTS system glucitol/sorbitol-specific transporter subunit IIBC	4	8	3423	7306	0	9	39	28	26292	22482	2	43	5.43	3.17	-2.26	0	1
2863522_2864493_+_SEN2674		2863522	2864493		+	srlE	SEN2674	PTS system glucitol/sorbitol-specific transporter subunit IIBC	10	11	7619	9632	0	8	25	16	16818	13431	0	15	3.91	3	-0.91	0.11	1
2864505_2864867_+_SEN2675		2864505	2864867		+	slrB	SEN2675	PTS system glucitol/sorbitol-specific transporter subunit IIA	7	9	5748	7859	0	18	6	8	4484	6865	0	15	3.91	4.17	0.26	0.52	1
2864879_2865658_+_SEN2676		2864879	2865658		+	srlD	SEN2676	sorbitol-6-phosphate dehydrogenase	116	88	85080	74021	4	101	74	74	49265	58966	3	69	6.11	6.66	0.55	0	0.01
2865735_2866094_+_SEN2677		2865735	2866094		+	gutM	SEN2677	DNA-binding transcriptional activator GutM	16	18	12029	15228	1	37	10	6	7058	5455	0	17	4.09	5.21	1.12	0	1
2866292_2867065_+_SEN2678		2866292	2867065		+	srlR	SEN2678	DNA-binding transcriptional repressor SrlR	140	103	102619	86508	5	122	94	79	61954	63189	3	80	6.32	6.93	0.61	0	0
286702_287403_+_SEN0249		286702	287403		+	-	SEN0249	lipoprotein involved with copper homeostasis and adhesion	41	49	30425	41389	2	51	36	34	24194	27715	1	36	5.17	5.67	0.5	0.06	1
2867058_2868023_+_SEN2679		2867058	2868023	2869553	+	gutQ	SEN2679	D-arabinose 5-phosphate isomerase	454	398	332406	332864	16	344	350	279	230663	223022	11	234	7.87	8.43	0.56	0	0
2869540_2868020_-_SEN2680		2869540	2868020		-	ygaA	SEN2680	anaerobic nitric oxide reductase transcriptional regulator	24	23	17765	19404	0	12	26	44	17280	35112	0	17	4.09	3.58	-0.5	0.34	1
2869726_2871165_+_SEN2681		2869726	2871165		+	-	SEN2681	anaerobic nitric oxide reductase flavorubredoxin	226	164	165503	137165	5	105	178	143	117536	113962	3	80	6.32	6.71	0.39	0	0.03
2871162_2872295_+_SEN2682		2871162	2872295		+	ygbD	SEN2682	nitric oxide reductase	56	54	41553	45601	1	38	104	76	69171	61260	2	57	5.83	5.25	-0.58	0.22	1
2874632_2872392_-_SEN2683		2874632	2872392		-	hypF	SEN2683	hydrogenase maturation protein	291	208	213383	174182	4	86	246	199	162702	158692	3	71	6.15	6.43	0.28	0.01	0.05
2875323_2874778_-_SEN2684	2875333	2875323	2874778	2874778	-	hydN	SEN2684	electron transport protein HydN	179	144	131452	121078	11	231	418	407	275774	324685	26	549	9.1	7.85	-1.25	0	0
2876831_2876361_-_SEN2687		2876831	2876361		-	hycI	SEN2687	hydrogenase 3 maturation protease	22	13	16504	11678	1	29	11	17	7603	13692	1	22	4.46	4.86	0.4	0.23	1
2877234_2876824_-_SEN2688		2877234	2876824		-	hycH	SEN2688	formate hydrogenlyase maturation protein	8	4	6568	4059	0	12	5	4	3329	3273	0	8	3	3.58	0.58	0.2	1
2877998_2877231_-_SEN2689		2877998	2877231		-	hycG	SEN2689	formate hydrogenlyase subunit 7	6	10	4393	9123	0	8	7	5	4760	4562	0	6	2.58	3	0.42	0.26	1
2878540_2877998_-_SEN2690		2878540	2877998		-	hycF	SEN2690	formate hydrogenlyase complex iron-sulfur subunit	2	1	1471	951	0	2	4	5	2687	4627	0	6	2.58	1	-1.58	0	1
2880259_2878550_-_SEN2691		2880259	2878550		-	hycE	SEN2691	formate hydrogenlyase subunit 5	21	21	15481	17595	0	9	30	30	20227	24650	0	13	3.7	3.17	-0.53	0.43	1
2881200_2880277_-_SEN2692		2881200	2880277		-	hycD	SEN2692	formate hydrogenlyase subunit 4	0	3	590	2679	0	1	6	5	4281	4275	0	4	2	0	-2	0.01	1
2883029_2881203_-_SEN2693		2883029	2881203		-	hycC	SEN2693	formate hydrogenlyase subunit 3	20	13	15174	11620	0	7	22	21	15127	17506	0	8	3	2.81	-0.19	0.73	1
2883637_2883029_-_SEN2694		2883637	2883029		-	hycB	SEN2694	formate hydrogenlyase subunit 2	0	0	545	598	0	0	5	5	3594	4401	0	6	2.58	#NUM!	#NUM!	0	1
2884244_2883783_-_SEN2695		2884244	2883783		-	hycA	SEN2695	formate hydrogenlyase regulatory protein HycA	0	0	198	0	0	0	6	3	4136	3060	0	7	2.81	#NUM!	#NUM!	0	1
2884454_2884810_+_SEN2696		2884454	2884810		+	hypA	SEN2696	hydrogenase nickel incorporation protein	11	2	8189	2134	0	14	13	1	9066	1441	0	14	3.81	3.81	0	0.93	1
2884879_2885751_+_SEN2697		2884879	2885751		+	hypB	SEN2697	hydrogenase nickel incorporation protein HypB	7	8	5186	6721	0	6	10	13	6692	11058	0	10	3.32	2.58	-0.74	0.32	1
2885742_2886014_+_SEN2698		2885742	2886014		+	hypC	SEN2698	hydrogenase assembly chaperone	11	8	8561	6850	1	28	8	11	5444	9134	1	26	4.7	4.81	0.11	0.72	1
2886014_2887135_+_SEN2699		2886014	2887135		+	hypD	SEN2699	hydrogenase expression/formation protein HypD	53	55	39181	46333	1	38	51	44	33819	35230	1	30	4.91	5.25	0.34	0.1	1
2887132_2888142_+_SEN2700		2887132	2888142		+	hypE	SEN2700	hydrogenase isoenzymes formation protein HypE	190	122	139213	102599	5	119	129	111	85475	88545	4	86	6.43	6.89	0.47	0	0.02
2888361_2890439_+_SEN2701		2888361	2890439		+	fhlA	SEN2701	transcriptional activator of the formate hydrogenlyase system	165	123	120946	103130	2	53	175	127	115911	101201	2	52	5.7	5.73	0.03	0.17	1
2890845_2890501_-_SEN2702		2890845	2890501		-	ygbA	SEN2702	hypothetical protein	57	42	41792	35168	5	111	28	24	18557	19818	2	55	5.78	6.79	1.01	0	0
2891027_2891944_+_SEN2703		2891027	2891944		+	sitA	SEN2703	Iron transport protein periplasmic-binding protein	116	108	85035	90536	4	95	94	81	62354	64896	3	69	6.11	6.57	0.46	0	0.03
2891941_2892762_+_SEN2704		2891941	2892762		+	sitB	SEN2704	Iron transport protein ATP-binding protein	32	39	23994	32645	1	34	35	38	23580	30615	1	32	5	5.09	0.09	0.55	1
289195_287477_-_SEN0250		289195	287477		-	proS	SEN0250	prolyl-tRNA synthetase	188	121	137830	101692	3	69	101	83	66780	66868	1	38	5.25	6.11	0.86	0	0
2892759_2893619_+_SEN2705		2892759	2893619		+	sitC	SEN2705	Iron transport protein inner membrane protein	27	28	20348	24205	1	25	57	32	38156	26074	1	37	5.21	4.64	-0.57	0.27	1
2893610_2894458_+_SEN2706		2893610	2894458	2895527	+	sitD	SEN2706	Iron transport protein inner membrane protein	171	190	125449	159114	8	167	318	265	210060	211210	12	248	7.95	7.38	-0.57	0.28	0.84
2895465_2894557_-_SEN2707	2895465	2895465	2894557	2894557	-	avrA	SEN2707	pathogenicity island membrane protein	233	139	171045	116711	7	158	350	225	230701	179572	11	225	7.81	7.3	-0.51	0.39	1
2896381_2895626_-_SEN2708		2896381	2895626		-	sprB	SEN2708	AraC family transcriptional regulator	32	54	23582	45449	2	45	107	95	70599	75932	4	96	6.58	5.49	-1.09	0	0.01
2897653_2896766_-_SEN2709		2897653	2896766		-	hilC	SEN2709	AraC family transcriptional regulator	21	15	16079	13227	0	16	39	34	26109	27254	1	30	4.91	4	-0.91	0.05	1
2898450_2897998_-_SEN2710		2898450	2897998	2897998	-	-	SEN2710	hypothetical protein	200	115	146816	96489	13	268	133	92	88239	73394	8	178	7.48	8.07	0.59	0	0
2899127_2898447_-_SEN2711		2899127	2898447		-	orgA	SEN2711	cell invasion protein	101	69	74566	58377	4	97	122	107	80473	85632	5	121	6.92	6.6	-0.32	0.71	1
2899683_2899084_-_SEN2712		2899683	2899084		-	-	SEN2712	cell invasion protein	991	696	725744	581993	53	1089	1001	760	659956	605829	52	1054	10.04	10.09	0.05	0.1	0.4
290013_289306_-_SEN0251		290013	289306		-	yaeB	SEN0251	hypothetical protein	97	53	71069	44426	4	81	79	68	52590	54469	3	75	6.23	6.34	0.11	0.18	0.59
2900413_2899655_-_SEN2713		2900413	2899655		-	prgK	SEN2713	pathogenicity 1 island effector protein	180	170	132082	142457	8	180	275	160	181339	128111	10	203	7.67	7.49	-0.17	0.56	1
2900715_2900410_-_SEN2714	2900733	2900715	2900410		-	prgJ	SEN2714	pathogenicity 1 island effector protein	134	115	98722	96717	15	319	163	133	107893	106291	17	349	8.45	8.32	-0.13	0.54	1
2900976_2900734_-_SEN2715	2900976	2900976	2900734	2900734	-	prgI	SEN2715	pathogenicity 1 island effector protein	188	167	137548	140108	27	571	270	204	178330	163132	34	702	9.46	9.16	-0.3	0.97	1
2902179_2901001_-_SEN2716	2903937	2902179	2901001	2901001	-	prgH	SEN2716	pathogenicity 1 island effector protein	4240	3117	3102437	2603130	117	2419	3165	2884	2086051	2297918	90	1859	10.86	11.24	0.38	0.07	0.29
2902495_2903424_+_SEN2717	2902495	2902495	2903424	2903424	+	hilD	SEN2717	AraC family transcriptional regulator	277	200	202906	167077	9	198	222	205	146829	163768	8	166	7.38	7.63	0.25	0.01	0.07
290414_290010_-_SEN0252		290414	290010		-	rcsF	SEN0252	outer membrane lipoprotein	29	24	21383	20364	2	51	20	21	13547	17467	1	38	5.25	5.67	0.42	0.16	1
2904516_2906177_+_SEN2718		2904516	2906177		+	hilA	SEN2718	invasion protein regulator	192	243	140660	203161	4	103	279	236	183926	188419	5	112	6.81	6.69	-0.12	0.39	1
2906195_2906677_+_SEN2719		2906195	2906677		+	iagB	SEN2719	cell invasion protein	58	86	43134	72311	5	119	88	77	58186	61844	6	124	6.95	6.89	-0.06	0.48	1
2908362_2906731_-_SEN2720		2908362	2906731		-	sptP	SEN2720	tyrosine phosphatase	111	122	81769	102098	2	56	137	88	90633	70603	2	49	5.61	5.81	0.19	0.07	1
2908741_2908349_-_SEN2721	2908799	2908741	2908349		-	sicP	SEN2721	chaperone	1151	1213	842689	1013777	114	2361	773	830	509946	661883	72	1490	10.54	11.21	0.66	0	0
2909320_2909072_-_SEN2722	2909320	2909320	2909072	2909028	-	iacP	SEN2722	acyl carrier protein	67	79	49092	66162	11	231	77	66	50945	53350	10	209	7.71	7.85	0.14	0.14	0.5
2911396_2909339_-_SEN2723	2911396	2911396	2909339	2909334	-	sipA	SEN2723	pathogenicity island 1 effector protein	499	487	365156	407337	9	187	547	454	361046	362388	8	175	7.45	7.55	0.1	0.08	0.34
2912446_2911415_-_SEN2724	2912446	2912446	2911415	2911415	-	sipD	SEN2724	pathogenicity island 1 effector protein	630	476	460992	397650	20	416	616	460	406385	367242	18	374	8.55	8.7	0.15	0.06	0.27
291348_290533_-_SEN0253		291348	290533		-	metQ	SEN0253	DL-methionine transporter substrate-binding subunit	189	124	138732	104153	7	148	201	107	132536	85719	6	133	7.06	7.21	0.15	0.07	0.29
2913746_2912517_-_SEN2725		2913746	2912517		-	sipC	SEN2725	pathogenicity island 1 effector protein	177	140	129754	117113	4	100	218	135	143969	107958	5	102	6.67	6.64	-0.03	0.27	0.81
2915555_2913774_-_SEN2726		2915555	2913774		-	sipB	SEN2726	pathogenicity island 1 effector protein	37	33	27337	27710	0	15	60	46	39908	36871	1	21	4.39	3.91	-0.49	0.35	1
2916055_2915558_-_SEN2727		2916055	2915558		-	sicA	SEN2727	hypothetical protein	39	37	29164	31265	2	60	31	34	20658	27193	2	48	5.58	5.91	0.32	0.17	1
2917263_2916193_-_SEN2728		2917263	2916193		-	spaS	SEN2728	surface presentation of antigens protein SpaS	20	16	15360	13812	0	13	52	32	34678	26030	1	28	4.81	3.7	-1.11	0.01	1
2918041_2917250_-_SEN2729		2918041	2917250		-	spaR	SEN2729	secretory protein	20	21	14640	18068	0	20	56	41	37314	33040	2	44	5.46	4.32	-1.14	0	1
2918305_2918045_-_SEN2730		2918305	2918045		-	spaQ	SEN2730	secretory protein	10	3	7449	2925	0	19	9	11	6223	9081	1	29	4.86	4.25	-0.61	0.36	1
2919005_2918331_-_SEN2731		2919005	2918331		-	spaP	SEN2731	surface presentation of antigens protein SpaP	101	64	74303	54180	4	95	162	139	107013	111384	7	161	7.33	6.57	-0.76	0.03	0.15
29199_29744_+_SEN0024		29199	29744		+	bcfF	SEN0024	fimbrial subunit	11	6	8161	5711	0	12	13	3	9176	3178	0	11	3.46	3.58	0.13	0.63	1
2919906_2918995_-_SEN2732		2919906	2918995		-	spaO	SEN2732	surface presentation of antigens protein SpaO	36	15	26961	13129	1	21	53	54	35558	43323	2	43	5.43	4.39	-1.03	0.01	1
292040_291387_-_SEN0254		292040	291387		-	yaeE	SEN0254	DL-methionine transporter permease	60	56	44213	47481	3	70	77	69	51041	55283	3	81	6.34	6.13	-0.21	0.85	1
2920916_2919906_-_SEN2733		2920916	2919906		-	invJ	SEN2733	surface presentation of antigens protein	22	21	16674	18265	0	17	32	18	21175	14759	0	17	4.09	4.09	0	0.82	1
2921359_2920916_-_SEN2734		2921359	2920916		-	invI	SEN2734	secretory protein	6	9	4721	8154	0	14	21	17	14175	13857	1	31	4.95	3.81	-1.15	0.01	1
2922632_2921337_-_SEN2735		2922632	2921337		-	invC	SEN2735	ATP synthase SpaL	38	18	27907	15170	0	16	48	30	31884	23936	1	21	4.39	4	-0.39	0.51	1
2923036_2922629_-_SEN2736		2923036	2922629		-	invB	SEN2736	secretory protein	2	4	2061	3979	0	7	3	4	2366	3326	0	6	2.58	2.81	0.22	0.91	1
2925117_2923060_-_SEN2737	2925117	2925117	2923060	2923060	-	invA	SEN2737	secretory protein	181	148	132927	124330	3	62	519	406	342013	323479	7	161	7.33	5.95	-1.38	0	0
2926260_2925142_-_SEN2738		2926260	2925142	2925118	-	invE	SEN2738	cell invasion protein	272	194	199231	162687	7	161	486	389	320654	310357	13	281	8.13	7.33	-0.8	0.04	0.21
2927945_2926257_-_SEN2739		2927945	2926257		-	invG	SEN2739	secretory protein	366	259	268187	216831	7	143	409	274	270047	218908	7	144	7.17	7.16	-0.01	0.11	0.41
2928592_2927942_-_SEN2740	2928592	2928592	2927942		-	invF	SEN2740	AraC family regulatory protein	873	577	638837	482565	42	861	769	620	507193	494758	37	769	9.59	9.75	0.16	0.04	0.19
2929048_2929491_+_SEN2741	2929048	2929048	2929491	2929538	+	invH	SEN2741	cell adherance/invasion protein	76	108	56299	90599	7	165	151	138	100086	110022	11	236	7.88	7.37	-0.52	0.24	0.75
2930354_2930644_+_SEN2743	2930354	2930354	2930644		+	-	SEN2743	pathogenicity island protein	62	69	45539	58270	8	178	61	56	40309	44986	7	146	7.19	7.48	0.29	0.06	0.26
293064_292033_-_SEN0255		293064	292033		-	metN	SEN0255	DL-methionine transporter ATP-binding subunit	115	75	84287	63250	3	71	122	93	81001	74635	3	75	6.23	6.15	-0.08	0.52	1
2930641_2931168_+_SEN2744		2930641	2931168	2931567	+	-	SEN2744	pathogenicity island protein	157	176	114976	147793	12	248	259	230	171251	183638	16	336	8.39	7.95	-0.44	0.57	1
2931805_2932461_+_SEN2745	2931805	2931805	2932461	2932461	+	pphB	SEN2745	serine/threonine-specific protein phosphatase 2	239	175	175237	146842	11	245	223	189	147036	151212	11	226	7.82	7.94	0.12	0.06	0.28
293254_293820_+_SEN0256	293254	293254	293820	293861	+	yaeD	SEN0256	D,D-heptose 1,7-bisphosphate phosphatase	43	44	31496	37035	2	60	136	139	89681	110958	8	176	7.46	5.91	-1.55	0	0
2933200_2932706_-_SEN2746	2933200	2933200	2932706	2930346	-	-	SEN2746	membrane protein	72	91	53276	76268	6	130	121	122	80218	97836	8	179	7.48	7.02	-0.46	0.34	0.97
2933895_2933227_-_SEN2746A		2933895	2933227		-	-	SEN2746A	membrane protein	15	28	11103	23749	1	26	33	18	22303	14567	1	27	4.75	4.7	-0.05	0.89	1
2934879_2934469_-_SEN2747		2934879	2934469		-	-	SEN2747	hypothetical protein	173	132	127062	110610	14	289	131	76	86693	60764	9	179	7.48	8.17	0.69	0	0
2935080_2937605_+_SEN2748		2935080	2937605		+	mutS	SEN2748	DNA mismatch repair protein MutS	54	37	40062	31140	0	14	70	46	46374	36875	0	16	4	3.81	-0.19	0.99	1
2938041_2937661_-_SEN2749		2938041	2937661		-	-	SEN2749	hypothetical protein	5	2	4046	2429	0	8	10	4	6723	3787	0	13	3.7	3	-0.7	0.22	1
2939246_2938038_-_SEN2750		2939246	2938038		-	-	SEN2750	membrane transport protein	48	40	35211	34204	1	28	49	22	32812	17619	1	20	4.32	4.81	0.49	0.07	1
2939334_2940266_+_SEN2751		2939334	2940266		+	-	SEN2751	LysR family transcriptional regulator	90	92	66207	77049	3	76	83	66	54702	52901	2	57	5.83	6.25	0.42	0.01	0.06
2941804_2940308_-_SEN2752		2941804	2940308		-	-	SEN2752	permease	31	16	23323	14143	0	12	35	26	23432	20784	0	14	3.81	3.58	-0.22	0.79	1
2942751_2941801_-_SEN2753		2942751	2941801		-	-	SEN2753	hypothetical protein	33	24	24410	20815	1	23	32	18	21634	14367	0	18	4.17	4.52	0.35	0.23	1
2943567_2942791_-_SEN2754		2943567	2942791		-	ygbM	SEN2754	hypothetical protein	29	18	21302	15367	1	23	18	19	12405	15873	0	18	4.17	4.52	0.35	0.22	1
2944210_2943572_-_SEN2755		2944210	2943572		-	ygbL	SEN2755	aldolase	3	4	2740	3586	0	4	10	8	6603	6974	0	10	3.32	2	-1.32	0.03	1
2945469_2944207_-_SEN2756		2945469	2944207		-	ygbK	SEN2756	hypothetical protein	4	3	3577	2621	0	2	9	6	5958	4793	0	4	2	1	-1	0.15	1
2946386_2945463_-_SEN2757		2946386	2945463		-	ygbJ	SEN2757	hypothetical protein	17	11	12672	9280	0	11	18	18	11988	14580	0	14	3.81	3.46	-0.35	0.72	1
2946583_2947347_+_SEN2758		2946583	2947347		+	ygbI	SEN2758	DeoR family transcriptional regulator	56	50	41133	42354	2	54	53	28	35106	22713	1	37	5.21	5.75	0.55	0.03	1
2947770_2947366_-_SEN2759		2947770	2947366		-	-	SEN2759	regulatory protein	51	42	37483	35075	4	89	54	46	35599	36936	4	89	6.48	6.48	0	0.53	1
2947941_2948534_+_SEN2760		2947941	2948534		+	-	SEN2760	decarboxylase	5	4	4377	3737	0	6	6	2	3953	1928	0	4	2	2.58	0.58	0.41	1
2948534_2949961_+_SEN2761		2948534	2949961		+	-	SEN2761	hypothetical protein	127	128	93298	107065	3	70	144	123	94983	98101	3	67	6.07	6.13	0.06	0.2	0.65
2950011_2950208_+_SEN2762		2950011	2950208		+	-	SEN2762	hypothetical protein	46	33	33990	27599	7	155	44	38	29579	31033	7	153	7.26	7.28	0.02	0.58	1
2951245_2950253_-_SEN2763		2951245	2950253		-	rpoS	SEN2763	RNA polymerase sigma factor RpoS	42	62	30926	52608	2	42	44	41	29455	33427	1	31	4.95	5.39	0.44	0.06	1
2952441_2951308_-_SEN2764	2952441	2952441	2951308	2951308	-	nlpD	SEN2764	lipoprotein NlpD	282	221	206665	184985	8	172	196	163	129628	130018	5	114	6.83	7.43	0.59	0	0
2953243_2952617_-_SEN2765		2953243	2952617		-	pcm	SEN2765	protein-L-isoaspartate O-methyltransferase	13	14	9612	11821	0	17	18	7	12416	5712	0	14	3.81	4.09	0.28	0.44	1
2953998_2953237_-_SEN2766		2953998	2953237		-	surE	SEN2766	stationary phase survival protein SurE	81	49	59424	41604	3	66	63	46	42027	36819	2	51	5.67	6.04	0.37	0.04	1
2955028_2953979_-_SEN2767		2955028	2953979		-	truD	SEN2767	tRNA pseudouridine synthase D	8	9	6326	7560	0	6	17	15	11315	12442	0	11	3.46	2.58	-0.87	0.13	1
2955504_2955025_-_SEN2768		2955504	2955025		-	ispF	SEN2768	2-C-methyl-D-erythritol 2,4-cyclodiphosphate synthase	5	5	3755	4331	0	8	4	2	3215	2290	0	5	2.32	3	0.68	0.31	1
2956214_2955504_-_SEN2769		2956214	2955504		-	ispD	SEN2769	2-C-methyl-D-erythritol 4-phosphate cytidylyltransferase	7	2	5671	2286	0	5	11	6	7465	5559	0	9	3.17	2.32	-0.85	0.22	1
2956544_2956233_-_SEN2770		2956544	2956233		-	ftsB	SEN2770	cell division protein FtsB	3	2	2526	2447	0	7	4	8	3218	6508	0	15	3.91	2.81	-1.1	0.06	1
2957091_2956735_-_SEN2771		2957091	2956735		-	ygbE	SEN2771	hypothetical protein	23	16	17017	13924	2	43	48	38	32194	30432	4	87	6.44	5.43	-1.02	0.01	0.08
2957714_2957109_-_SEN2772		2957714	2957109		-	cysC	SEN2772	adenylylsulfate kinase	63	70	46380	58931	4	86	106	87	69999	70050	5	115	6.85	6.43	-0.42	0.58	1
2959140_2957701_-_SEN2773		2959140	2957701		-	cysN	SEN2773	sulfate adenylyltransferase subunit 1	31	32	23206	27456	0	17	34	22	22921	17998	0	14	3.81	4.09	0.28	0.24	1
2960058_2959150_-_SEN2774		2960058	2959150		-	cysD	SEN2774	sulfate adenylyltransferase subunit 2	47	35	34443	29653	1	35	53	29	35441	23483	1	32	5	5.13	0.13	0.4	1
2960309_2961355_+_SEN2775		2960309	2961355		+	iap	SEN2775	alkaline phosphatase isozyme conversion aminopeptidase	48	24	35260	20726	1	26	53	31	35085	24816	1	28	4.81	4.7	-0.11	0.87	1
2962279_2961983_-_SEN2776		2962279	2961983		-	ygbF	SEN2776	hypothetical protein	30	27	22232	23168	3	76	38	25	25053	20205	3	76	6.25	6.25	0	0.73	1
2963196_2962276_-_SEN2777		2963196	2962276		-	-	SEN2777	hypothetical protein	11	18	8472	15121	0	12	14	9	9777	7645	0	9	3.17	3.58	0.42	0.21	1
2963843_2963193_-_SEN2778		2963843	2963193		-	ygcH	SEN2778	hypothetical protein	3	2	2861	1960	0	3	4	4	3122	3639	0	5	2.32	1.58	-0.74	0.33	1
2964571_2963825_-_SEN2779	2964571	2964571	2963825		-	-	SEN2779	hypothetical protein	235	190	172112	159472	10	221	144	125	95176	100195	6	130	7.02	7.79	0.77	0	0
[truncated: 2,206 more rows]

## Sheet: Total-Differential-Up-Down-Reg
ID	Transcription Start	Translation Start	Translation Stop	Transcription Stop	Strand	Name	Synonym	Product	Raw Counts Δ1538 Replicate 1	Raw Counts Δ1538 Replicate 2	Normalized Counts Mut Replicate 1	Normalized Counts Δ1538 Replicate 2	RPKM Δ1538	Expression Δ1538	Raw Counts WT Replicate 1	Raw Counts WT Replicate 2	Normalized Counts WT Replicate 1	Normalized Counts WT Replicate 2	RPKM WT	Expression WT	Log2 WT	Log2 Δ1538	Log2 WT- Log2 Δ1538	pValue Δ1538 vs WT	Expression
1009010_1010224_+_SEN0906		1009010	1010224		+	-	SEN0906	diaminopropionate ammonia-lyase	20	33	15222	28251	0	17	85	79	56499	63572	2	49	5.61	4.09	-1.53	0	DowRegulated
1078004_1078366_+_SEN0977		1078004	1078366		+	scsA	SEN0977	membrane protein, suppressor for copper-sensitivity A	1	0	933	509	0	1	3	1	2594	1214	0	5	2.32	0	-2.32	0.02	DowRegulated
1111635_1112087_+_SEN1008		1111635	1112087		+	-	SEN1008	hypothetical protein	7	4	5165	3496	0	9	24	18	16111	14445	1	33	5.04	3.17	-1.87	0	DowRegulated
1140253_1139867_-_SEN1041A		1140253	1139867		-	-	SEN1041A	hypothetical protein	21	18	15970	15389	1	40	71	55	46970	44268	5	117	6.87	5.32	-1.55	0	DowRegulated
1213240_1214715_+_SEN1117		1213240	1214715		+	zwf	SEN1117	glucose-6-phosphate 1-dehydrogenase	22	26	16476	22458	0	13	132	97	87518	77421	2	55	5.78	3.7	-2.08	0	DowRegulated
1389748_1388870_-_SEN1303	1389748	1389748	1388870	1388823	-	-	SEN1303	hypothetical protein	205	175	150499	146610	8	169	800	610	527264	486211	28	576	9.17	7.4	-1.77	0	DowRegulated
1390274_1389768_-_SEN1304	1390286	1390274	1389768	1389749	-	yciE	SEN1304	hypothetical protein	48	45	35126	38268	3	72	176	133	116359	106230	10	219	7.77	6.17	-1.6	0	DowRegulated
1390851_1390348_-_SEN1305	1390867	1390851	1390348	1390348	-	yciF	SEN1305	hypothetical protein	54	30	39552	25741	3	64	160	139	105909	111101	10	215	7.75	6	-1.75	0	DowRegulated
1463267_1463830_+_SEN1373	1463267	1463267	1463830	1464008	+	ydaL	SEN1373	hypothetical protein	36	30	26674	25120	2	45	177	134	117011	106783	9	198	7.63	5.49	-2.14	0	DowRegulated
1479968_1480363_+_SEN1393		1479968	1480363		+	-	SEN1393	bacteriophage protein	0	0	650	701	0	1	1	5	1228	4706	0	7	2.81	0	-2.81	0	DowRegulated
1503025_1502345_-_SEN1417		1503025	1502345	1501737	-	-	SEN1417	amino acid ABC transporter	230	336	168935	281314	15	330	1493	1171	984068	933314	69	1407	10.46	8.37	-2.09	0	DowRegulated
1503753_1503022_-_SEN1418	1503777	1503753	1503022		-	-	SEN1418	ABC transporter ATP-binding protein	99	160	72909	134414	6	141	659	528	434278	421311	28	584	9.19	7.14	-2.05	0	DowRegulated
1504425_1503778_-_SEN1419	1504425	1504425	1503778	1503778	-	-	SEN1419	amino acid ABC transporter permease	224	247	164085	206363	13	285	884	698	582577	556802	43	879	9.78	8.15	-1.62	0	DowRegulated
1505193_1504432_-_SEN1420	1505195	1505193	1504432	1504426	-	-	SEN1420	amino acid-binding protein	196	306	144035	255685	12	262	926	781	610508	622286	39	808	9.66	8.03	-1.62	0	DowRegulated
1589905_1590234_+_SEN1493		1589905	1590234		+	hdeB	SEN1493	acid-resistance protein	4	2	3241	1933	0	7	10	9	6934	7275	1	21	4.39	2.81	-1.58	0	DowRegulated
1636388_1636915_+_SEN1537		1636388	1636915		+	ydeJ	SEN1537	competence damage-inducible protein A	8	6	6229	5015	0	10	30	29	20375	23779	2	41	5.36	3.32	-2.04	0	DowRegulated
1738958_1738209_-_SEN1636		1738958	1738209		-	ssaJ	SEN1636	pathogenicity island lipoprotein	24	26	17818	22231	1	26	126	94	83095	75414	5	105	6.71	4.7	-2.01	0	DowRegulated
1746079_1745837_-_SEN1649		1746079	1745837		-	ssaE	SEN1649	secretion system protein	16	7	12264	6171	1	37	33	38	21910	30349	5	107	6.74	5.21	-1.53	0	DowRegulated
1747298_1746087_-_SEN1650		1747298	1746087		-	ssaD	SEN1650	pathogenicity island protein	50	59	36763	49566	1	35	228	181	150676	144908	6	121	6.92	5.13	-1.79	0	DowRegulated
1779174_1778947_-_SEN1678		1779174	1778947		-	ydiH	SEN1678	hypothetical protein	5	4	3888	4055	0	17	19	13	13058	10932	2	52	5.7	4.09	-1.61	0	DowRegulated
1779644_1779234_-_SEN1679		1779644	1779234		-	-	SEN1679	hypothetical protein	6	4	4899	4028	0	10	25	19	16683	15377	1	39	5.29	3.32	-1.96	0	DowRegulated
1788826_1789584_+_SEN1686		1788826	1789584		+	aroD	SEN1686	3-dehydroquinate dehydratase	22	29	16593	24959	1	27	97	107	64475	85937	4	99	6.63	4.75	-1.87	0	DowRegulated
1791347_1792498_+_SEN1688		1791347	1792498		+	ydiO	SEN1688	acyl-CoA dehydrogenase	19	14	14511	12165	0	11	52	52	34485	41569	1	33	5.04	3.46	-1.58	0	DowRegulated
1837530_1837210_-_SEN1731		1837530	1837210		-	celA	SEN1731	PTS system N,N'-diacetylchitobiose-specific transporter subunit IIB	2	0	1511	625	0	3	9	4	6071	3696	0	15	3.91	1.58	-2.32	0	DowRegulated
192924_194195_+_SEN0167		192924	194195		+	-	SEN0167	hypothetical protein	5	3	4220	2876	0	2	22	6	14624	5559	0	7	2.81	1	-1.81	0	DowRegulated
1976882_1976100_-_SEN1869		1976882	1976100		-	flgG	SEN1869	flagellar basal body rod protein FlgG	2	0	1835	705	0	1	4	5	2735	4519	0	4	2	0	-2	0.01	DowRegulated
1995155_1996075_+_SEN1893		1995155	1996075		+	htrB	SEN1893	lipid A biosynthesis lauroyl acyltransferase	68	56	49965	47146	2	52	227	175	149855	140127	7	157	7.29	5.7	-1.59	0	DowRegulated
2021082_2020513_-_SEN1921		2021082	2020513		-	-	SEN1921	phage tail protein	10	10	7429	8882	0	14	72	56	47950	45173	4	81	6.34	3.81	-2.53	0	DowRegulated
2029601_2027673_-_SEN1929		2029601	2027673		-	-	SEN1929	phage tape-measure protein	8	9	6342	7596	0	3	25	26	17011	21376	0	9	3.17	1.58	-1.58	0	DowRegulated
2032579_2032019_-_SEN1933		2032579	2032019		-	-	SEN1933	phage protein	1	0	820	705	0	1	3	4	2508	3639	0	5	2.32	0	-2.32	0	DowRegulated
2064906_2064298_-_SEN1974		2064906	2064298		-	-	SEN1974	hypothetical protein	5	4	3916	3729	0	6	15	17	10442	13870	0	19	4.25	2.58	-1.66	0	DowRegulated
2103095_2102550_-_SEN2016		2103095	2102550		-	cobU	SEN2016	adenosylcobinamide kinase/adenosylcobinamide-phosphate guanylyltransferase	1	1	1329	1196	0	2	5	6	3480	5503	0	8	3	1	-2	0	DowRegulated
2112505_2111927_-_SEN2028		2112505	2111927		-	cbiT	SEN2028	cobalt-precorrin-6Y C(15)-methyltransferase	1	0	784	750	0	1	3	4	2342	3243	0	4	2	0	-2	0	DowRegulated
2284471_2284716_+_SEN2178		2284471	2284716	2284716	+	b2145	SEN2178	hypothetical protein	21	23	15732	19310	3	71	93	65	61519	51917	11	230	7.85	6.15	-1.7	0	DowRegulated
2313286_2313164_-_SEN2202		2313286	2313164		-	-	SEN2202	hypothetical protein	1	5	1249	4255	1	22	12	14	8031	11197	3	78	6.29	4.46	-1.83	0	DowRegulated
232485_233045_+_SEN0200		232485	233045		+	stfA	SEN0200	major fimbrial subunit StfA	6	3	4951	2648	0	6	14	17	9594	13631	0	20	4.32	2.58	-1.74	0	DowRegulated
237086_237562_+_SEN0204		237086	237562		+	stfF	SEN0204	minor fimbrial subunit StfF	0	0	565	625	0	1	2	3	1880	2494	0	4	2	0	-2	0	DowRegulated
2373364_2372039_-_SEN2256		2373364	2372039		-	-	SEN2256	transmembrane transpot protein	11	11	8759	9306	0	6	42	31	28282	25103	0	20	4.32	2.58	-1.74	0	DowRegulated
2390076_2389900_-_SEN2270	2390076	2390076	2389900	2389552	-	-	SEN2270	hypothetical protein	19	15	14180	12660	3	75	58	56	38570	45265	11	236	7.88	6.23	-1.65	0	DowRegulated
2424957_2424415_-_SEN2303		2424957	2424415		-	nuoI	SEN2303	NADH dehydrogenase subunit I	1	2	1434	2465	0	3	8	5	5630	4327	0	9	3.17	1.58	-1.58	0.01	DowRegulated
2425949_2424972_-_SEN2304		2425949	2424972		-	nuoH	SEN2304	NADH dehydrogenase subunit H	1	4	1305	3679	0	2	18	4	12316	3600	0	8	3	1	-2	0	DowRegulated
2480561_2480809_+_SEN2356		2480561	2480809		+	-	SEN2356	DNA-binding protein	1	3	743	2505	0	6	15	9	10260	7771	1	36	5.17	2.58	-2.58	0	DowRegulated
2513091_2512849_-_SEN2386		2513091	2512849		-	-	SEN2386	hypothetical protein	1	1	897	1518	0	4	12	8	7934	7166	1	31	4.95	2	-2.95	0	DowRegulated
2533857_2532601_-_SEN2402	2533857	2533857	2532601	2532447	-	xapB	SEN2402	xanthosine permease	308	301	225587	251746	9	189	1401	1225	923804	976616	37	755	9.56	7.56	-2	0	DowRegulated
2546626_2546387_-_SEN2415		2546626	2546387		-	-	SEN2415	hypothetical protein	0	1	0	911	0	1	3	3	2245	2721	0	10	3.32	0	-3.32	0	DowRegulated
2551911_2551000_-_SEN2421		2551911	2551000		-	cysM	SEN2421	cysteine synthase B	3	1	2874	1625	0	2	13	6	9056	5376	0	7	2.81	1	-1.81	0	DowRegulated
2553941_2553066_-_SEN2423		2553941	2553066		-	cysW	SEN2423	sulfate/thiosulfate transporter permease subunit	5	3	4224	3027	0	4	22	16	14717	13479	0	16	4	2	-2	0	DowRegulated
2573303_2573004_-_SEN2444		2573303	2573004		-	eutN	SEN2444	ethanolamine utilization protein	0	2	0	1679	0	2	2	3	1880	2651	0	7	2.81	1	-1.81	0.03	DowRegulated
272010_272798_+_SEN0235		272010	272798		+	lpxA	SEN0235	UDP-N-acetylglucosamine acyltransferase	9	13	7239	11200	0	11	46	28	30604	22534	1	33	5.04	3.46	-1.58	0	DowRegulated
2723205_2722825_-_SEN2557		2723205	2722825		-	acpS	SEN2557	4'-phosphopantetheinyl transferase	23	9	17094	8185	1	33	63	43	41682	34942	4	100	6.64	5.04	-1.6	0	DowRegulated
2723936_2723205_-_SEN2558		2723936	2723205		-	pdxJ	SEN2558	pyridoxine 5'-phosphate synthase	2	2	1859	2429	0	2	9	9	6537	7867	0	9	3.17	1	-2.17	0	DowRegulated
2836784_2837029_+_SEN2650		2836784	2837029		+	nrdH	SEN2650	glutaredoxin-like protein	2	0	1540	147	0	3	3	3	2546	3091	0	11	3.46	1.58	-1.87	0	DowRegulated
2862962_2863525_+_SEN2673		2862962	2863525		+	srlA	SEN2673	PTS system glucitol/sorbitol-specific transporter subunit IIBC	4	8	3423	7306	0	9	39	28	26292	22482	2	43	5.43	3.17	-2.26	0	DowRegulated
2878540_2877998_-_SEN2690		2878540	2877998		-	hycF	SEN2690	formate hydrogenlyase complex iron-sulfur subunit	2	1	1471	951	0	2	4	5	2687	4627	0	6	2.58	1	-1.58	0	DowRegulated
2881200_2880277_-_SEN2692		2881200	2880277		-	hycD	SEN2692	formate hydrogenlyase subunit 4	0	3	590	2679	0	1	6	5	4281	4275	0	4	2	0	-2	0.01	DowRegulated
293254_293820_+_SEN0256	293254	293254	293820	293861	+	yaeD	SEN0256	D,D-heptose 1,7-bisphosphate phosphatase	43	44	31496	37035	2	60	136	139	89681	110958	8	176	7.46	5.91	-1.55	0	DowRegulated
2970436_2967773_-_SEN2783		2970436	2967773		-	ygcB	SEN2783	hypothetical protein	85	71	62908	59431	1	22	284	212	187690	169093	3	66	6.04	4.46	-1.58	0	DowRegulated
2972655_2971921_-_SEN2785		2972655	2971921		-	cysH	SEN2785	phosphoadenosine phosphosulfate reductase	10	6	7474	5832	0	9	38	16	25060	13313	1	26	4.7	3.17	-1.53	0	DowRegulated
3022939_3022544_-_SEN2825		3022939	3022544		-	ygdD	SEN2825	hypothetical protein	1	1	1374	1522	0	3	4	9	3291	7244	0	13	3.7	1.58	-2.12	0	DowRegulated
3046057_3045494_-_SEN2841		3046057	3045494		-	ppdB	SEN2841	hypothetical protein	4	0	3011	754	0	3	8	9	5778	7618	0	11	3.46	1.58	-1.87	0	DowRegulated
3051384_3050854_-_SEN2846		3051384	3050854		-	ygdP	SEN2846	dinucleoside polyphosphate hydrolase	7	11	5578	9856	0	14	45	33	30238	26487	2	53	5.73	3.81	-1.92	0	DowRegulated
3080490_3079783_-_SEN2873		3080490	3079783		-	stdA	SEN2873	fimbrial protein	23	26	17207	22204	1	27	120	75	79379	59758	4	98	6.61	4.75	-1.86	0	DowRegulated
3081715_3081083_-_SEN2874		3081715	3081083		-	-	SEN2874	hypothetical protein	12	15	8949	12848	0	17	66	64	43717	51060	3	74	6.21	4.09	-2.12	0	DowRegulated
3099667_3098774_-_SEN2895		3099667	3098774		-	-	SEN2895	hypothetical protein	12	24	9495	20721	0	16	82	57	54236	45496	2	55	5.78	4	-1.78	0	DowRegulated
3116211_3115576_-_SEN2909	3116211	3116211	3115576		-	yggA	SEN2909	arginine exporter protein	41	37	30672	31408	2	48	167	129	110577	103221	8	168	7.39	5.58	-1.81	0	DowRegulated
3130281_3129787_-_SEN2923		3130281	3129787		-	-	SEN2923	hypothetical protein	5	4	3807	3983	0	7	15	21	10060	17070	1	27	4.75	2.81	-1.95	0	DowRegulated
3149627_3150193_+_SEN2944	3149627	3149627	3150193		+	yggT	SEN2944	hypothetical protein	153	125	112648	104921	9	191	501	466	330304	371357	30	618	9.27	7.58	-1.69	0	DowRegulated
3155771_3155445_-_SEN2951		3155771	3155445		-	yggL	SEN2951	hypothetical protein	1	0	1402	0	0	2	3	3	2111	2516	0	7	2.81	1	-1.81	0	DowRegulated
3167527_3166685_-_SEN2963	3167527	3167527	3166685	3166662	-	-	SEN2963	citrate lyase	105	88	77036	74160	4	89	395	305	260694	243388	14	298	8.22	6.48	-1.74	0	DowRegulated
3173393_3172836_-_SEN2968		3173393	3172836	3172836	-	-	SEN2968	hypothetical protein	1203	1139	880706	951683	79	1641	4899	4135	3228410	3294784	287	5845	12.51	10.68	-1.83	0	DowRegulated
318486_318803_+_SEN0276		318486	318803		+	-	SEN0276	hypothetical protein	7	4	5392	3367	0	13	40	17	26536	14328	3	64	6	3.7	-2.3	0	DowRegulated
3259802_3259440_-_SEN3048	3259802	3259802	3259440	3259440	-	folB	SEN3048	bifunctional dihydroneopterin aldolase/dihydroneopterin triphosphate 2'-epimerase	28	25	20752	21659	2	58	104	78	68912	62401	8	180	7.49	5.86	-1.63	0	DowRegulated
3268110_3268757_+_SEN3057	3268110	3268110	3268757	3270343	+	yqjI	SEN3057	hypothetical protein	77	57	56986	48204	3	81	296	173	195632	138086	12	257	8.01	6.34	-1.67	0	DowRegulated
3296688_3294394_-_SEN3082		3296688	3294394		-	tdcE	SEN3082	formate acetyltransferase	16	12	12417	10088	0	4	49	29	32770	23374	0	12	3.58	2	-1.58	0	DowRegulated
3304734_3303844_-_SEN3088		3304734	3303844		-	garR	SEN3088	tartronate semialdehyde reductase	13	8	9939	6966	0	9	46	38	30859	30615	1	34	5.09	3.17	-1.92	0	DowRegulated
3323311_3324189_+_SEN3110		3323311	3324189		+	yhbV	SEN3110	hypothetical protein	11	11	8686	9525	0	10	35	41	23373	33323	1	32	5	3.32	-1.68	0	DowRegulated
3471017_3470484_-_SEN3253		3471017	3470484		-	rplF	SEN3253	50S ribosomal protein L6	4	1	2987	1067	0	3	6	7	4236	5755	0	9	3.17	1.58	-1.58	0.01	DowRegulated
350707_351945_+_SEN0311		350707	351945		+	-	SEN0311	permease/MSF transporter	44	42	32608	35374	1	27	182	127	120258	101893	4	89	6.48	4.75	-1.72	0	DowRegulated
3696833_3695277_-_SEN3454		3696833	3695277		-	dppA	SEN3454	dipeptide transport protein	119	93	87351	77951	2	53	385	279	254312	222643	7	153	7.26	5.73	-1.53	0	DowRegulated
3744450_3745310_+_SEN3498		3744450	3745310		+	sgbU	SEN3498	L-xylulose 5-phosphate 3-epimerase	4	3	3637	2858	0	3	14	17	9683	13809	0	13	3.7	1.58	-2.12	0	DowRegulated
3789391_3790605_+_SEN3535	3789352	3789391	3790605	3790605	+	rfaL	SEN3535	O-antigen ligase	113	104	82893	86852	3	69	406	279	267705	222482	10	201	7.65	6.11	-1.54	0	DowRegulated
3845400_3844705_-_SEN3586		3845400	3844705		-	mgtC	SEN3586	Mg(2+) transport ATPase protein C	15	15	11588	13040	0	17	53	39	35279	31594	2	48	5.58	4.09	-1.5	0	DowRegulated
3874346_3875530_+_SEN3615		3874346	3875530		+	emrD	SEN3615	multidrug resistance protein D	40	34	29778	28559	1	24	131	133	86914	105981	3	81	6.34	4.58	-1.75	0	DowRegulated
3894652_3893252_-_SEN3636		3894652	3893252		-	-	SEN3636	cytochrome c peroxidase	2	2	1770	1697	0	1	21	11	14424	9208	0	8	3	0	-3	0	DowRegulated
3927444_3928028_+_SEN3664		3927444	3928028	3928028	+	yieF	SEN3664	hypothetical protein	69	98	50681	82667	5	113	296	242	195570	193047	16	332	8.38	6.82	-1.55	0	DowRegulated
4094495_4093803_-_SEN3803	4095441	4094495	4093803	4093803	-	ompL	SEN3803	outer membrane porin L	51	57	37677	47615	2	61	338	269	222969	214776	15	315	8.3	5.93	-2.37	0	DowRegulated
4102533_4101655_-_SEN3810		4102533	4101655		-	yihT	SEN3810	aldolase	5	3	4123	2670	0	3	15	13	10249	11062	0	12	3.58	1.58	-2	0	DowRegulated
4154253_4155254_+_SEN3866		4154253	4155254		+	ydeZ	SEN3866	ABC transporter membrane protein	65	42	47673	35776	2	41	184	144	121341	115085	5	117	6.87	5.36	-1.51	0	DowRegulated
4199597_4200676_+_SEN3905		4199597	4200676		+	frwC	SEN3905	fructose-like permease EIIC subunit 2	4	10	3654	8927	0	5	40	26	26768	21141	1	22	4.46	2.32	-2.14	0	DowRegulated
4321181_4322179_+_SEN4012		4321181	4322179		+	yjbN	SEN4012	tRNA-dihydrouridine synthase A	19	25	14127	21409	0	17	68	64	45459	51377	2	48	5.58	4.09	-1.5	0	DowRegulated
4370690_4370376_-_SEN4044		4370690	4370376		-	yjcH	SEN4044	hypothetical protein	2	0	1839	808	0	4	4	7	3156	5664	0	14	3.81	2	-1.81	0	DowRegulated
4548014_4548430_+_SEN4222		4548014	4548430		+	yjgD	SEN4222	hypothetical protein	3	2	2243	2201	0	5	6	12	4170	10009	0	17	4.09	2.32	-1.77	0	DowRegulated
56443_56943_+_SEN0047		56443	56943		+	lspA	SEN0047	lipoprotein signal peptidase	1	2	1261	1692	0	2	5	4	3750	3374	0	7	2.81	1	-1.81	0.02	DowRegulated
643122_644687_+_SEN0578		643122	644687		+	ahpF	SEN0578	alkyl hydroperoxide reductase F52A protein subunit F	54	48	39779	40255	1	25	330	252	217560	201001	6	133	7.06	4.64	-2.41	0	DowRegulated
66642_66403_-_SEN0057		66642	66403		-	-	SEN0057	oxaloacetate decarboxylase subunit gamma	0	0	436	826	0	2	3	1	2232	1101	0	6	2.58	1	-1.58	0.02	DowRegulated
667696_666731_-_SEN0602		667696	666731		-	lipA	SEN0602	lipoyl synthase	34	26	25073	22365	1	24	123	75	81432	60459	3	73	6.19	4.58	-1.6	0	DowRegulated
684159_685331_+_SEN0619		684159	685331		+	-	SEN0619	truncated hydrolase	27	16	19847	13973	0	14	72	67	47743	53685	2	43	5.43	3.81	-1.62	0	DowRegulated
805596_806285_+_SEN0727		805596	806285		+	modB	SEN0727	molybdate ABC transporter permease	0	1	258	1652	0	1	6	2	3995	1980	0	4	2	0	-2	0	DowRegulated
814117_815802_+_SEN0735		814117	815802		+	-	SEN0735	urocanate hydratase	5	2	4256	2228	0	1	16	8	10567	7079	0	5	2.32	0	-2.32	0	DowRegulated
88255_89025_+_SEN0076		88255	89025		+	fixA	SEN0076	electron transfer flavoprotein FixA	1	3	772	3117	0	2	7	8	5033	6735	0	7	2.81	1	-1.81	0	DowRegulated
908477_909610_+_SEN0824		908477	909610		+	potG	SEN0824	putrescine ABC transporter ATP-binding protein	3	3	2813	2826	0	2	14	11	9442	8837	0	8	3	1	-2	0	DowRegulated
921545_921868_+_SEN0838		921545	921868		+	orfB	SEN0838	hypothetical protein	0	1	242	1192	0	2	8	5	5657	4105	0	15	3.91	1	-2.91	0	DowRegulated
1152028_1153014_+_SEN1054		1152028	1153014		+	yedO	SEN1054	D-cysteine desulfhydrase	6	6	4850	5765	0	5	1	1	1193	1536	0	1	0	2.32	2.32	0	Upregulated
170765_171328_+_SEN0150		170765	171328		+	ampD	SEN0150	N-acetyl-anhydromuranmyl-L-alanine amidase	8	5	6568	4689	0	9	3	2	1994	1711	0	3	1.58	3.17	1.58	0	Upregulated
2025244_2024711_-_SEN1926		2025244	2024711		-	-	SEN1926	phage baseplate protein	15	20	11249	17282	1	26	12	2	8335	2337	0	9	3.17	4.7	1.53	0	Upregulated
2039728_2039378_-_SEN1941		2039728	2039378		-	-	SEN1941	phage protein	3	4	2380	4108	0	9	0	1	579	1393	0	2	1	3.17	2.17	0	Upregulated
2055971_2056264_+_SEN1963		2055971	2056264		+	-	SEN1963	phage protein	29	21	21460	17716	3	66	10	7	6661	6173	1	21	4.39	6.04	1.65	0	Upregulated
2564518_2563859_-_SEN2436		2564518	2563859		-	eutL	SEN2436	ethanolamine utilization protein EutL	3	3	2287	2920	0	3	0	2	465	1993	0	1	0	1.58	1.58	0.04	Upregulated
4520859_4521503_+_SEN4193		4520859	4521503		+	-	SEN4193	hypothetical protein	4	0	3536	763	0	3	2	0	1921	0	0	1	0	1.58	1.58	0.04	Upregulated

## Sheet: Up-Regulated
ID	Transcription Start	Translation Start	Translation Stop	Transcription Stop	Strand	Name	Synonym	Product	Raw Counts Δ1538 Replicate 1	Raw Counts Δ1538 Replicate 2	Normalized Counts Δ1538 Replicate 1	Normalized Counts Δ1538 Replicate 2	RPKM Δ1538	Expression Δ1538	Raw Counts WT Replicate 1	Raw Counts WT Replicate 2	Normalized Counts WT Replicate 1	Normalized Counts WT Replicate 2	RPKM WT	Expression WT	Log2 WT	Log2 Δ1538	Log2 WT- Log2 Δ1538	pValue Δ1538 vs WT	Expression
1152028_1153014_+_SEN1054		1152028	1153014		+	yedO	SEN1054	D-cysteine desulfhydrase	6	6	4850	5765	0	5	1	1	1193	1536	0	1	0	2.32	2.32	0	Upregulated
170765_171328_+_SEN0150		170765	171328		+	ampD	SEN0150	N-acetyl-anhydromuranmyl-L-alanine amidase	8	5	6568	4689	0	9	3	2	1994	1711	0	3	1.58	3.17	1.58	0	Upregulated
2025244_2024711_-_SEN1926		2025244	2024711		-	-	SEN1926	phage baseplate protein	15	20	11249	17282	1	26	12	2	8335	2337	0	9	3.17	4.7	1.53	0	Upregulated
2039728_2039378_-_SEN1941		2039728	2039378		-	-	SEN1941	phage protein	3	4	2380	4108	0	9	0	1	579	1393	0	2	1	3.17	2.17	0	Upregulated
2055971_2056264_+_SEN1963		2055971	2056264		+	-	SEN1963	phage protein	29	21	21460	17716	3	66	10	7	6661	6173	1	21	4.39	6.04	1.65	0	Upregulated
2564518_2563859_-_SEN2436		2564518	2563859		-	eutL	SEN2436	ethanolamine utilization protein EutL	3	3	2287	2920	0	3	0	2	465	1993	0	1	0	1.58	1.58	0.04	Upregulated
4520859_4521503_+_SEN4193		4520859	4521503		+	-	SEN4193	hypothetical protein	4	0	3536	763	0	3	2	0	1921	0	0	1	0	1.58	1.58	0.04	Upregulated

## Sheet: Downregulated
ID	Transcription Start	Translation Start	Translation Stop	Transcription Stop	Strand	Name	Synonym	Product	Raw Counts Δ1538 Replicate 1	Raw Counts Δ1538 Replicate 2	Normalized Counts Δ1538 Replicate 1	Normalized Counts Δ1538 Replicate 2	RPKM Δ1538	Expression Δ1538	Raw Counts WT Replicate 1	Raw Counts WT Replicate 2	Normalized Counts WT Replicate 1	Normalized Counts WT Replicate 2	RPKM WT	Expression WT	Log2 WT	Log2 Δ1538	Log2 WT- Log2 Δ1538	pValue Δ1538 vs WT	Expression
1009010_1010224_+_SEN0906		1009010	1010224		+	-	SEN0906	diaminopropionate ammonia-lyase	20	33	15222	28251	0	17	85	79	56499	63572	2	49	5.61	4.09	-1.53	0	DowRegulated
1078004_1078366_+_SEN0977		1078004	1078366		+	scsA	SEN0977	membrane protein, suppressor for copper-sensitivity A	1	0	933	509	0	1	3	1	2594	1214	0	5	2.32	0	-2.32	0.02	DowRegulated
1111635_1112087_+_SEN1008		1111635	1112087		+	-	SEN1008	hypothetical protein	7	4	5165	3496	0	9	24	18	16111	14445	1	33	5.04	3.17	-1.87	0	DowRegulated
1140253_1139867_-_SEN1041A		1140253	1139867		-	-	SEN1041A	hypothetical protein	21	18	15970	15389	1	40	71	55	46970	44268	5	117	6.87	5.32	-1.55	0	DowRegulated
1213240_1214715_+_SEN1117		1213240	1214715		+	zwf	SEN1117	glucose-6-phosphate 1-dehydrogenase	22	26	16476	22458	0	13	132	97	87518	77421	2	55	5.78	3.7	-2.08	0	DowRegulated
1389748_1388870_-_SEN1303	1389748	1389748	1388870	1388823	-	-	SEN1303	hypothetical protein	205	175	150499	146610	8	169	800	610	527264	486211	28	576	9.17	7.4	-1.77	0	DowRegulated
1390274_1389768_-_SEN1304	1390286	1390274	1389768	1389749	-	yciE	SEN1304	hypothetical protein	48	45	35126	38268	3	72	176	133	116359	106230	10	219	7.77	6.17	-1.6	0	DowRegulated
1390851_1390348_-_SEN1305	1390867	1390851	1390348	1390348	-	yciF	SEN1305	hypothetical protein	54	30	39552	25741	3	64	160	139	105909	111101	10	215	7.75	6	-1.75	0	DowRegulated
1463267_1463830_+_SEN1373	1463267	1463267	1463830	1464008	+	ydaL	SEN1373	hypothetical protein	36	30	26674	25120	2	45	177	134	117011	106783	9	198	7.63	5.49	-2.14	0	DowRegulated
1479968_1480363_+_SEN1393		1479968	1480363		+	-	SEN1393	bacteriophage protein	0	0	650	701	0	1	1	5	1228	4706	0	7	2.81	0	-2.81	0	DowRegulated
1503025_1502345_-_SEN1417		1503025	1502345	1501737	-	-	SEN1417	amino acid ABC transporter	230	336	168935	281314	15	330	1493	1171	984068	933314	69	1407	10.46	8.37	-2.09	0	DowRegulated
1503753_1503022_-_SEN1418	1503777	1503753	1503022		-	-	SEN1418	ABC transporter ATP-binding protein	99	160	72909	134414	6	141	659	528	434278	421311	28	584	9.19	7.14	-2.05	0	DowRegulated
1504425_1503778_-_SEN1419	1504425	1504425	1503778	1503778	-	-	SEN1419	amino acid ABC transporter permease	224	247	164085	206363	13	285	884	698	582577	556802	43	879	9.78	8.15	-1.62	0	DowRegulated
1505193_1504432_-_SEN1420	1505195	1505193	1504432	1504426	-	-	SEN1420	amino acid-binding protein	196	306	144035	255685	12	262	926	781	610508	622286	39	808	9.66	8.03	-1.62	0	DowRegulated
1589905_1590234_+_SEN1493		1589905	1590234		+	hdeB	SEN1493	acid-resistance protein	4	2	3241	1933	0	7	10	9	6934	7275	1	21	4.39	2.81	-1.58	0	DowRegulated
1636388_1636915_+_SEN1537		1636388	1636915		+	ydeJ	SEN1537	competence damage-inducible protein A	8	6	6229	5015	0	10	30	29	20375	23779	2	41	5.36	3.32	-2.04	0	DowRegulated
1738958_1738209_-_SEN1636		1738958	1738209		-	ssaJ	SEN1636	pathogenicity island lipoprotein	24	26	17818	22231	1	26	126	94	83095	75414	5	105
1746079_1745837_-_SEN1649		1746079	1745837		-	ssaE	SEN1649	secretion system protein	16	7	12264	6171	1	37	33	38	21910	30349	5	107	6.71	4.7	-2.01	0	DowRegulated
1747298_1746087_-_SEN1650		1747298	1746087		-	ssaD	SEN1650	pathogenicity island protein	50	59	36763	49566	1	35	228	181	150676	144908	6	121	6.74	5.21	-1.53	0	DowRegulated
1779174_1778947_-_SEN1678		1779174	1778947		-	ydiH	SEN1678	hypothetical protein	5	4	3888	4055	0	17	19	13	13058	10932	2	52	6.92	5.13	-1.79	0	DowRegulated
1779644_1779234_-_SEN1679		1779644	1779234		-	-	SEN1679	hypothetical protein	6	4	4899	4028	0	10	25	19	16683	15377	1	39	5.7	4.09	-1.61	0	DowRegulated
1788826_1789584_+_SEN1686		1788826	1789584		+	aroD	SEN1686	3-dehydroquinate dehydratase	22	29	16593	24959	1	27	97	107	64475	85937	4	99	5.29	3.32	-1.96	0	DowRegulated
1791347_1792498_+_SEN1688		1791347	1792498		+	ydiO	SEN1688	acyl-CoA dehydrogenase	19	14	14511	12165	0	11	52	52	34485	41569	1	33	6.63	4.75	-1.87	0	DowRegulated
1837530_1837210_-_SEN1731		1837530	1837210		-	celA	SEN1731	PTS system N,N'-diacetylchitobiose-specific transporter subunit IIB	2	0	1511	625	0	3	9	4	6071	3696	0	15	5.04	3.46	-1.58	0	DowRegulated
192924_194195_+_SEN0167		192924	194195		+	-	SEN0167	hypothetical protein	5	3	4220	2876	0	2	22	6	14624	5559	0	7	3.91	1.58	-2.32	0	DowRegulated
1976882_1976100_-_SEN1869		1976882	1976100		-	flgG	SEN1869	flagellar basal body rod protein FlgG	2	0	1835	705	0	1	4	5	2735	4519	0	4	2.81	1	-1.81	0	DowRegulated
1995155_1996075_+_SEN1893		1995155	1996075		+	htrB	SEN1893	lipid A biosynthesis lauroyl acyltransferase	68	56	49965	47146	2	52	227	175	149855	140127	7	157	2	0	-2	0.01	DowRegulated
2021082_2020513_-_SEN1921		2021082	2020513		-	-	SEN1921	phage tail protein	10	10	7429	8882	0	14	72	56	47950	45173	4	81	7.29	5.7	-1.59	0	DowRegulated
2029601_2027673_-_SEN1929		2029601	2027673		-	-	SEN1929	phage tape-measure protein	8	9	6342	7596	0	3	25	26	17011	21376	0	9	6.34	3.81	-2.53	0	DowRegulated
2032579_2032019_-_SEN1933		2032579	2032019		-	-	SEN1933	phage protein	1	0	820	705	0	1	3	4	2508	3639	0	5	3.17	1.58	-1.58	0	DowRegulated
2064906_2064298_-_SEN1974		2064906	2064298		-	-	SEN1974	hypothetical protein	5	4	3916	3729	0	6	15	17	10442	13870	0	19	2.32	0	-2.32	0	DowRegulated
2103095_2102550_-_SEN2016		2103095	2102550		-	cobU	SEN2016	adenosylcobinamide kinase/adenosylcobinamide-phosphate guanylyltransferase	1	1	1329	1196	0	2	5	6	3480	5503	0	8	4.25	2.58	-1.66	0	DowRegulated
2112505_2111927_-_SEN2028		2112505	2111927		-	cbiT	SEN2028	cobalt-precorrin-6Y C(15)-methyltransferase	1	0	784	750	0	1	3	4	2342	3243	0	4	3	1	-2	0	DowRegulated
2284471_2284716_+_SEN2178		2284471	2284716	2284716	+	b2145	SEN2178	hypothetical protein	21	23	15732	19310	3	71	93	65	61519	51917	11	230	2	0	-2	0	DowRegulated
2313286_2313164_-_SEN2202		2313286	2313164		-	-	SEN2202	hypothetical protein	1	5	1249	4255	1	22	12	14	8031	11197	3	78	7.85	6.15	-1.7	0	DowRegulated
232485_233045_+_SEN0200		232485	233045		+	stfA	SEN0200	major fimbrial subunit StfA	6	3	4951	2648	0	6	14	17	9594	13631	0	20	6.29	4.46	-1.83	0	DowRegulated
237086_237562_+_SEN0204		237086	237562		+	stfF	SEN0204	minor fimbrial subunit StfF	0	0	565	625	0	1	2	3	1880	2494	0	4	4.32	2.58	-1.74	0	DowRegulated
2373364_2372039_-_SEN2256		2373364	2372039		-	-	SEN2256	transmembrane transpot protein	11	11	8759	9306	0	6	42	31	28282	25103	0	20	2	0	-2	0	DowRegulated
2390076_2389900_-_SEN2270	2390076	2390076	2389900	2389552	-	-	SEN2270	hypothetical protein	19	15	14180	12660	3	75	58	56	38570	45265	11	236	4.32	2.58	-1.74	0	DowRegulated
2424957_2424415_-_SEN2303		2424957	2424415		-	nuoI	SEN2303	NADH dehydrogenase subunit I	1	2	1434	2465	0	3	8	5	5630	4327	0	9	7.88	6.23	-1.65	0	DowRegulated
2425949_2424972_-_SEN2304		2425949	2424972		-	nuoH	SEN2304	NADH dehydrogenase subunit H	1	4	1305	3679	0	2	18	4	12316	3600	0	8	3.17	1.58	-1.58	0.01	DowRegulated
2480561_2480809_+_SEN2356		2480561	2480809		+	-	SEN2356	DNA-binding protein	1	3	743	2505	0	6	15	9	10260	7771	1	36	3	1	-2	0	DowRegulated
2513091_2512849_-_SEN2386		2513091	2512849		-	-	SEN2386	hypothetical protein	1	1	897	1518	0	4	12	8	7934	7166	1	31	5.17	2.58	-2.58	0	DowRegulated
2533857_2532601_-_SEN2402	2533857	2533857	2532601	2532447	-	xapB	SEN2402	xanthosine permease	308	301	225587	251746	9	189	1401	1225	923804	976616	37	755	4.95	2	-2.95	0	DowRegulated
2546626_2546387_-_SEN2415		2546626	2546387		-	-	SEN2415	hypothetical protein	0	1	0	911	0	1	3	3	2245	2721	0	10	9.56	7.56	-2	0	DowRegulated
2551911_2551000_-_SEN2421		2551911	2551000		-	cysM	SEN2421	cysteine synthase B	3	1	2874	1625	0	2	13	6	9056	5376	0	7	3.32	0	-3.32	0	DowRegulated
2553941_2553066_-_SEN2423		2553941	2553066		-	cysW	SEN2423	sulfate/thiosulfate transporter permease subunit	5	3	4224	3027	0	4	22	16	14717	13479	0	16	2.81	1	-1.81	0	DowRegulated
2573303_2573004_-_SEN2444		2573303	2573004		-	eutN	SEN2444	ethanolamine utilization protein	0	2	0	1679	0	2	2	3	1880	2651	0	7	4	2	-2	0	DowRegulated
272010_272798_+_SEN0235		272010	272798		+	lpxA	SEN0235	UDP-N-acetylglucosamine acyltransferase	9	13	7239	11200	0	11	46	28	30604	22534	1	33	2.81	1	-1.81	0.03	DowRegulated
2723205_2722825_-_SEN2557		2723205	2722825		-	acpS	SEN2557	4'-phosphopantetheinyl transferase	23	9	17094	8185	1	33	63	43	41682	34942	4	100	5.04	3.46	-1.58	0	DowRegulated
2723936_2723205_-_SEN2558		2723936	2723205		-	pdxJ	SEN2558	pyridoxine 5'-phosphate synthase	2	2	1859	2429	0	2	9	9	6537	7867	0	9	6.64	5.04	-1.6	0	DowRegulated
2836784_2837029_+_SEN2650		2836784	2837029		+	nrdH	SEN2650	glutaredoxin-like protein	2	0	1540	147	0	3	3	3	2546	3091	0	11	3.17	1	-2.17	0	DowRegulated
2862962_2863525_+_SEN2673		2862962	2863525		+	srlA	SEN2673	PTS system glucitol/sorbitol-specific transporter subunit IIBC	4	8	3423	7306	0	9	39	28	26292	22482	2	43	3.46	1.58	-1.87	0	DowRegulated
2878540_2877998_-_SEN2690		2878540	2877998		-	hycF	SEN2690	formate hydrogenlyase complex iron-sulfur subunit	2	1	1471	951	0	2	4	5	2687	4627	0	6	5.43	3.17	-2.26	0	DowRegulated
2881200_2880277_-_SEN2692		2881200	2880277		-	hycD	SEN2692	formate hydrogenlyase subunit 4	0	3	590	2679	0	1	6	5	4281	4275	0	4	2.58	1	-1.58	0	DowRegulated
293254_293820_+_SEN0256	293254	293254	293820	293861	+	yaeD	SEN0256	D,D-heptose 1,7-bisphosphate phosphatase	43	44	31496	37035	2	60	136	139	89681	110958	8	176	2	0	-2	0.01	DowRegulated
2970436_2967773_-_SEN2783		2970436	2967773		-	ygcB	SEN2783	hypothetical protein	85	71	62908	59431	1	22	284	212	187690	169093	3	66	7.46	5.91	-1.55	0	DowRegulated
2972655_2971921_-_SEN2785		2972655	2971921		-	cysH	SEN2785	phosphoadenosine phosphosulfate reductase	10	6	7474	5832	0	9	38	16	25060	13313	1	26	6.04	4.46	-1.58	0	DowRegulated
3022939_3022544_-_SEN2825		3022939	3022544		-	ygdD	SEN2825	hypothetical protein	1	1	1374	1522	0	3	4	9	3291	7244	0	13	4.7	3.17	-1.53	0	DowRegulated
3046057_3045494_-_SEN2841		3046057	3045494		-	ppdB	SEN2841	hypothetical protein	4	0	3011	754	0	3	8	9	5778	7618	0	11	3.7	1.58	-2.12	0	DowRegulated
3051384_3050854_-_SEN2846		3051384	3050854		-	ygdP	SEN2846	dinucleoside polyphosphate hydrolase	7	11	5578	9856	0	14	45	33	30238	26487	2	53	3.46	1.58	-1.87	0	DowRegulated
3080490_3079783_-_SEN2873		3080490	3079783		-	stdA	SEN2873	fimbrial protein	23	26	17207	22204	1	27	120	75	79379	59758	4	98	5.73	3.81	-1.92	0	DowRegulated
3081715_3081083_-_SEN2874		3081715	3081083		-	-	SEN2874	hypothetical protein	12	15	8949	12848	0	17	66	64	43717	51060	3	74	6.61	4.75	-1.86	0	DowRegulated
3099667_3098774_-_SEN2895		3099667	3098774		-	-	SEN2895	hypothetical protein	12	24	9495	20721	0	16	82	57	54236	45496	2	55	6.21	4.09	-2.12	0	DowRegulated
3116211_3115576_-_SEN2909	3116211	3116211	3115576		-	yggA	SEN2909	arginine exporter protein	41	37	30672	31408	2	48	167	129	110577	103221	8	168	5.78	4	-1.78	0	DowRegulated
3130281_3129787_-_SEN2923		3130281	3129787		-	-	SEN2923	hypothetical protein	5	4	3807	3983	0	7	15	21	10060	17070	1	27	7.39	5.58	-1.81	0	DowRegulated
3149627_3150193_+_SEN2944	3149627	3149627	3150193		+	yggT	SEN2944	hypothetical protein	153	125	112648	104921	9	191	501	466	330304	371357	30	618	4.75	2.81	-1.95	0	DowRegulated
3155771_3155445_-_SEN2951		3155771	3155445		-	yggL	SEN2951	hypothetical protein	1	0	1402	0	0	2	3	3	2111	2516	0	7	9.27	7.58	-1.69	0	DowRegulated
3167527_3166685_-_SEN2963	3167527	3167527	3166685	3166662	-	-	SEN2963	citrate lyase	105	88	77036	74160	4	89	395	305	260694	243388	14	298	2.81	1	-1.81	0	DowRegulated
3173393_3172836_-_SEN2968		3173393	3172836	3172836	-	-	SEN2968	hypothetical protein	1203	1139	880706	951683	79	1641	4899	4135	3228410	3294784	287	5845	8.22	6.48	-1.74	0	DowRegulated
318486_318803_+_SEN0276		318486	318803		+	-	SEN0276	hypothetical protein	7	4	5392	3367	0	13	40	17	26536	14328	3	64	12.51	10.68	-1.83	0	DowRegulated
3259802_3259440_-_SEN3048	3259802	3259802	3259440	3259440	-	folB	SEN3048	bifunctional dihydroneopterin aldolase/dihydroneopterin triphosphate 2'-epimerase	28	25	20752	21659	2	58	104	78	68912	62401	8	180	6	3.7	-2.3	0	DowRegulated
3268110_3268757_+_SEN3057	3268110	3268110	3268757	3270343	+	yqjI	SEN3057	hypothetical protein	77	57	56986	48204	3	81	296	173	195632	138086	12	257	7.49	5.86	-1.63	0	DowRegulated
3296688_3294394_-_SEN3082		3296688	3294394		-	tdcE	SEN3082	formate acetyltransferase	16	12	12417	10088	0	4	49	29	32770	23374	0	12	8.01	6.34	-1.67	0	DowRegulated
3304734_3303844_-_SEN3088		3304734	3303844		-	garR	SEN3088	tartronate semialdehyde reductase	13	8	9939	6966	0	9	46	38	30859	30615	1	34	3.58	2	-1.58	0	DowRegulated
3323311_3324189_+_SEN3110		3323311	3324189		+	yhbV	SEN3110	hypothetical protein	11	11	8686	9525	0	10	35	41	23373	33323	1	32	5.09	3.17	-1.92	0	DowRegulated
3471017_3470484_-_SEN3253		3471017	3470484		-	rplF	SEN3253	50S ribosomal protein L6	4	1	2987	1067	0	3	6	7	4236	5755	0	9	5	3.32	-1.68	0	DowRegulated
350707_351945_+_SEN0311		350707	351945		+	-	SEN0311	permease/MSF transporter	44	42	32608	35374	1	27	182	127	120258	101893	4	89	3.17	1.58	-1.58	0.01	DowRegulated
3696833_3695277_-_SEN3454		3696833	3695277		-	dppA	SEN3454	dipeptide transport protein	119	93	87351	77951	2	53	385	279	254312	222643	7	153	6.48	4.75	-1.72	0	DowRegulated
3744450_3745310_+_SEN3498		3744450	3745310		+	sgbU	SEN3498	L-xylulose 5-phosphate 3-epimerase	4	3	3637	2858	0	3	14	17	9683	13809	0	13	7.26	5.73	-1.53	0	DowRegulated
3789391_3790605_+_SEN3535	3789352	3789391	3790605	3790605	+	rfaL	SEN3535	O-antigen ligase	113	104	82893	86852	3	69	406	279	267705	222482	10	201	3.7	1.58	-2.12	0	DowRegulated
3845400_3844705_-_SEN3586		3845400	3844705		-	mgtC	SEN3586	Mg(2+) transport ATPase protein C	15	15	11588	13040	0	17	53	39	35279	31594	2	48	7.65	6.11	-1.54	0	DowRegulated
3874346_3875530_+_SEN3615		3874346	3875530		+	emrD	SEN3615	multidrug resistance protein D	40	34	29778	28559	1	24	131	133	86914	105981	3	81	5.58	4.09	-1.5	0	DowRegulated
3894652_3893252_-_SEN3636		3894652	3893252		-	-	SEN3636	cytochrome c peroxidase	2	2	1770	1697	0	1	21	11	14424	9208	0	8	6.34	4.58	-1.75	0	DowRegulated
3927444_3928028_+_SEN3664		3927444	3928028	3928028	+	yieF	SEN3664	hypothetical protein	69	98	50681	82667	5	113	296	242	195570	193047	16	332	3	0	-3	0	DowRegulated
4094495_4093803_-_SEN3803	4095441	4094495	4093803	4093803	-	ompL	SEN3803	outer membrane porin L	51	57	37677	47615	2	61	338	269	222969	214776	15	315	8.38	6.82	-1.55	0	DowRegulated
4102533_4101655_-_SEN3810		4102533	4101655		-	yihT	SEN3810	aldolase	5	3	4123	2670	0	3	15	13	10249	11062	0	12	8.3	5.93	-2.37	0	DowRegulated
4154253_4155254_+_SEN3866		4154253	4155254		+	ydeZ	SEN3866	ABC transporter membrane protein	65	42	47673	35776	2	41	184	144	121341	115085	5	117	3.58	1.58	-2	0	DowRegulated
4199597_4200676_+_SEN3905		4199597	4200676		+	frwC	SEN3905	fructose-like permease EIIC subunit 2	4	10	3654	8927	0	5	40	26	26768	21141	1	22	6.87	5.36	-1.51	0	DowRegulated
4321181_4322179_+_SEN4012		4321181	4322179		+	yjbN	SEN4012	tRNA-dihydrouridine synthase A	19	25	14127	21409	0	17	68	64	45459	51377	2	48	4.46	2.32	-2.14	0	DowRegulated
4370690_4370376_-_SEN4044		4370690	4370376		-	yjcH	SEN4044	hypothetical protein	2	0	1839	808	0	4	4	7	3156	5664	0	14	5.58	4.09	-1.5	0	DowRegulated
4548014_4548430_+_SEN4222		4548014	4548430		+	yjgD	SEN4222	hypothetical protein	3	2	2243	2201	0	5	6	12	4170	10009	0	17	3.81	2	-1.81	0	DowRegulated
56443_56943_+_SEN0047		56443	56943		+	lspA	SEN0047	lipoprotein signal peptidase	1	2	1261	1692	0	2	5	4	3750	3374	0	7	4.09	2.32	-1.77	0	DowRegulated
643122_644687_+_SEN0578		643122	644687		+	ahpF	SEN0578	alkyl hydroperoxide reductase F52A protein subunit F	54	48	39779	40255	1	25	330	252	217560	201001	6	133	2.81	1	-1.81	0.02	DowRegulated
66642_66403_-_SEN0057		66642	66403		-	-	SEN0057	oxaloacetate decarboxylase subunit gamma	0	0	436	826	0	2	3	1	2232	1101	0	6	7.06	4.64	-2.41	0	DowRegulated
667696_666731_-_SEN0602		667696	666731		-	lipA	SEN0602	lipoyl synthase	34	26	25073	22365	1	24	123	75	81432	60459	3	73	2.58	1	-1.58	0.02	DowRegulated
684159_685331_+_SEN0619		684159	685331		+	-	SEN0619	truncated hydrolase	27	16	19847	13973	0	14	72	67	47743	53685	2	43	6.19	4.58	-1.6	0	DowRegulated
805596_806285_+_SEN0727		805596	806285		+	modB	SEN0727	molybdate ABC transporter permease	0	1	258	1652	0	1	6	2	3995	1980	0	4	5.43	3.81	-1.62	0	DowRegulated
814117_815802_+_SEN0735		814117	815802		+	-	SEN0735	urocanate hydratase	5	2	4256	2228	0	1	16	8	10567	7079	0	5	2	0	-2	0	DowRegulated
88255_89025_+_SEN0076		88255	89025		+	fixA	SEN0076	electron transfer flavoprotein FixA	1	3	772	3117	0	2	7	8	5033	6735	0	7	2.32	0	-2.32	0	DowRegulated
908477_909610_+_SEN0824		908477	909610		+	potG	SEN0824	putrescine ABC transporter ATP-binding protein	3	3	2813	2826	0	2	14	11	9442	8837	0	8	2.81	1	-1.81	0	DowRegulated
921545_921868_+_SEN0838		921545	921868		+	orfB	SEN0838	hypothetical protein	0	1	242	1192	0	2	8	5	5657	4105	0	15	3	1	-2	0	DowRegulated
																					3.91	1	-2.91	0	DowRegulated

## Sheet: Pie-Donut
GO:BP	Count	GO:CC	Count	GO:MF	Count	KEGG	Count
cell adhesion	3	integral component of membrane	20	electron carrier activity	4	Metabolic pathways	16
phosphoenolpyruvate-dependent sugar phosphotransferase system	3	cytoplasm	10	flavin adenine dinucleotide binding	3	ABC transporters	4
carbohydrate metabolic process	2	plasma membrane	7	metal ion binding	3	Lipopolysaccharide biosynthesis	4
cell redox homeostasis	2	cytosol	4	protein-N(PI)-phosphohistidine-sugar phosphotransferase activity	3	Biosynthesis of amino acids	2
cellular amino acid biosynthetic process	2	pilus	3	4 iron 4 sulfur cluster binding	2	Biosynthesis of antibiotics	2
cellular response to DNA damage stimulus	2	ATP-binding cassette (ABC) transporter complex	2	ATP binding	2	Biosynthesis of secondary metabolites	2
cobalamin biosynthetic process	2	cell	2	D-glucosamine PTS permease activity	2	Cysteine and methionine metabolism	2
ethanolamine catabolic process	2	cell outer membrane	2	magnesium ion binding	2	Microbial metabolism in diverse environments	2
lipid A biosynthetic process	2	bacterial-type flagellum basal body	1	NAD binding	2	Oxidative phosphorylation	2
lipopolysaccharide core region biosynthetic process	2	bacterial-type flagellum hook	1	oxidoreductase activity	2	Phosphotransferase system (PTS)	2
oxidation-reduction process	2	cytosolic large ribosomal subunit	1	protein disulfide oxidoreductase activity	2	Porphyrin and chlorophyll metabolism	2
pathogenesis	2	distal rod	1	pyridoxal phosphate binding	2	Sulfur metabolism	2
4-dihydroxybenzoate biosynthetic process	1	integral component of plasma membrane	1	quinone binding	2	Bacterial chemotaxis	1
6-sulfoquinovose(1-) catabolic process	1	outer membrane-bounded periplasmic space	1	zinc ion binding	2	Bacterial secretion system	1
ADP-L-glycero-beta-D-manno-heptose biosynthetic process	1	periplasmic space	1	2-hydroxy-3-oxopropionate reductase activity	1	Butanoate metabolism	1
aerobic respiration	1	plasma membrane respiratory chain complex I	1	3-dehydroquinate dehydratase activity	1	Carbon metabolism	1
aromatic amino acid family biosynthetic process	1	pore complex	1	6-deoxy-6-sulfofructose-1-phosphate aldolase activity	1	Cationic antimicrobial peptide (CAMP) resistance	1
bacterial-type flagellum-dependent swarming motility	1			acyl-[acyl-carrier-protein]-UDP-N-acetylglucosamine O-acyltransferase activity	1	Flagellar assembly	1
carbohydrate transport	1			acyl-CoA dehydrogenase activity	1	Folate biosynthesis	1
carnitine metabolic process	1			adenosylcobinamide kinase activity	1	Fructose and mannose metabolism	1
cellular response to stress	1			alkyl hydroperoxide reductase activity	1	Glutathione metabolism	1
cell wall organization	1			aspartic-type endopeptidase activity	1	Glyoxylate and dicarboxylate metabolism	1
chorismate biosynthetic process	1			ATP-dependent RNA helicase activity	1	Lipoic acid metabolism	1
cofactor biosynthetic process	1			cobinamide phosphate guanylyltransferase activity	1	Pantothenate and CoA biosynthesis	1
cysteine biosynthetic process from serine	1			cysteine synthase activity	1	Pentose phosphate pathway	1
cytoplasmic translation	1			D-cysteine desulfhydrase activity	1	Phenylalanine	1
D-amino acid metabolic process	1			DD-heptose 17-bisphosphate phosphatase activity	1	Propanoate metabolism	1
dipeptide transport	1			dihydroneopterin aldolase activity	1	Protein export	1
DNA metabolic process	1			drug transmembrane transporter activity	1	Pyruvate metabolism	1
fatty acid beta-oxidation using acyl-CoA dehydrogenase	1			endodeoxyribonuclease activity	1	Ribosome	1
fatty acid biosynthetic process	1			endoribonuclease inhibitor activity	1	RNA degradation	1
folic acid biosynthetic process	1			fatty-acyl-CoA binding	1	tyrosine and tryptophan biosynthesis	1
galactarate catabolic process	1			FMN binding	1	Vitamin B6 metabolism	1
glucose metabolic process	1			formate C-acetyltransferase activity	1
glyoxylate metabolic process	1			glucose-6-phosphate dehydrogenase activity	1
hydrogen sulfide biosynthetic process	1			GTP binding	1
ion transport	1			holo-[acyl-carrier-protein] synthase activity	1
Kdo2-lipid A biosynthetic process	1			intramolecular oxidoreductase activity interconverting aldoses and ketoses	1
lipid homeostasis	1			iron ion binding	1
lipoate biosynthetic process	1			lauroyltransferase activity	1
lipopolysaccharide biosynthetic process	1			ligase activity	1
mRNA catabolic process	1			lipoate synthase activity	1
pentose-phosphate shunt	1			lyase activity	1
peptidoglycan catabolic process	1			molybdate ion transmembrane transporter activity	1
peptidoglycan turnover	1			N-acetylmuramoyl-L-alanine amidase activity	1
phosphoadenylyl sulfate reduction by phosphoadenylyl-sulfate reductase (thioredoxin)	1			NADH dehydrogenase (quinone) activity	1
protein lipoylation	1			NADP binding	1
protein secretion	1			nucleoside transmembrane transporter activity	1
pyridoxine biosynthetic process	1			oxidoreductase activity acting on NAD(P)H quinone or similar compound as acceptor	1
response to external stimulus	1			oxidoreductase activity acting on the CH-CH group of donors with a flavin as acceptor	1
response to pH	1			peptidase activity	1
response to reactive oxygen species	1			peptide transporter activity	1
RNA secondary structure unwinding	1			phosphoadenylyl-sulfate reductase (thioredoxin) activity	1
sulfate assimilation	1			phosphogluconate dehydrogenase (decarboxylating) activity	1
tetrahydrofolate biosynthetic process	1			polyamine-transporting ATPase activity	1
threonine catabolic process	1			porin activity	1
transmembrane transport	1			protein methyltransferase activity	1
				proton symporter activity	1
				pyridoxine 5'-phosphate synthase activity	1
				RNA binding	1
				RNA pyrophosphohydrolase activity	1
				rRNA binding	1
				structural constituent of ribosome	1
				structural molecule activity	1
				sugar	1
				sulfate transmembrane-transporting ATPase activity	1
				transferase activity	1
				tRNA binding	1
				tRNA dihydrouridine synthase activity	1

## Sheet: Complied-GO-KEGG
ID	Gene Name	GOTERM_BP	GOTERM_CC	GOTERM_MF	KEGG_PATHWAY
ampD	1,6-anhydro-N-acetylmuramyl-L-alanine amidase AmpD(ampD)	GO:0009253~peptidoglycan catabolic process,GO:0009254~peptidoglycan turnover,GO:0071555~cell wall organization,	GO:0005737~cytoplasm,	GO:0008745~N-acetylmuramoyl-L-alanine amidase activity,GO:0046872~metal ion binding,
garR	2-hydroxy-3-oxopropionate reductase(garR)	GO:0046392~galactarate catabolic process,GO:0046487~glyoxylate metabolic process,		GO:0004616~phosphogluconate dehydrogenase (decarboxylating) activity,GO:0008679~2-hydroxy-3-oxopropionate reductase activity,GO:0051287~NAD binding,	stm00630:Glyoxylate and dicarboxylate metabolism,stm01100:Metabolic pathways,
aroD	3-dehydroquinase(aroD)	GO:0008652~cellular amino acid biosynthetic process,GO:0009073~aromatic amino acid family biosynthetic process,GO:0009423~chorismate biosynthetic process,GO:0046279~3,4-dihydroxybenzoate biosynthetic process,		GO:0003855~3-dehydroquinate dehydratase activity,	stm00400:Phenylalanine, tyrosine and tryptophan biosynthesis,stm01100:Metabolic pathways,stm01110:Biosynthesis of secondary metabolites,stm01130:Biosynthesis of antibiotics,stm01230:Biosynthesis of amino acids,
sgbU	3-hexulose-6-phosphate isomerase(sgbU)	GO:0005975~carbohydrate metabolic process,		GO:0016861~intramolecular oxidoreductase activity, interconverting aldoses and ketoses,
rplF	50S ribosomal protein L6(rplF)	GO:0002181~cytoplasmic translation,	GO:0022625~cytosolic large ribosomal subunit,	GO:0003723~RNA binding,GO:0003735~structural constituent of ribosome,GO:0019843~rRNA binding,	stm03010:Ribosome,
yedO	D-cysteine desulfhydrase(yedO)	GO:0046416~D-amino acid metabolic process,	GO:0005737~cytoplasm,	GO:0019148~D-cysteine desulfhydrase activity,GO:0030170~pyridoxal phosphate binding,	stm00270:Cysteine and methionine metabolism,
yaeD	D-glycero-beta-D-manno-heptose-1,7-bisphosphate 7-phosphatase(yaeD)	GO:0009244~lipopolysaccharide core region biosynthetic process,GO:0097171~ADP-L-glycero-beta-D-manno-heptose biosynthetic process,	GO:0005737~cytoplasm,	GO:0000287~magnesium ion binding,GO:0008270~zinc ion binding,GO:0034200~D,D-heptose 1,7-bisphosphate phosphatase activity,	stm00540:Lipopolysaccharide biosynthesis,stm01100:Metabolic pathways,
ydaL	DNA endonuclease(ydaL)	GO:0006259~DNA metabolic process,		GO:0004520~endodeoxyribonuclease activity,
emrD	MFS family multidrug tranport protein(emrD)		GO:0016021~integral component of membrane,	GO:0015238~drug transmembrane transporter activity,
xapB	MFS superfamily xanthosine permease(xapB)		GO:0016021~integral component of membrane,	GO:0005337~nucleoside transmembrane transporter activity,
nuoH	NADH-quinone oxidoreductase subunit H(nuoH)	GO:0009060~aerobic respiration,	GO:0016021~integral component of membrane,GO:0045272~plasma membrane respiratory chain complex I,	GO:0016655~oxidoreductase activity, acting on NAD(P)H, quinone or similar compound as acceptor,GO:0048038~quinone binding,	stm00190:Oxidative phosphorylation,stm01100:Metabolic pathways,
nuoI	NADH-quinone oxidoreductase subunit I(nuoI)		GO:0005886~plasma membrane,	GO:0005506~iron ion binding,GO:0048038~quinone binding,GO:0050136~NADH dehydrogenase (quinone) activity,GO:0051539~4 iron, 4 sulfur cluster binding,	stm00190:Oxidative phosphorylation,stm01100:Metabolic pathways,
rfaL	O-antigen ligase(rfaL)	GO:0009244~lipopolysaccharide core region biosynthetic process,	GO:0005886~plasma membrane,GO:0016021~integral component of membrane,	GO:0016874~ligase activity,	stm00540:Lipopolysaccharide biosynthesis,stm01100:Metabolic pathways,
celA	PTS system N,N'-diacetylchitobiose-specific transporter subunit IIB(celA)	GO:0009401~phosphoenolpyruvate-dependent sugar phosphotransferase system,		GO:0008982~protein-N(PI)-phosphohistidine-sugar phosphotransferase activity,GO:0103111~D-glucosamine PTS permease activity,	stm02060:Phosphotransferase system (PTS),
frwC	PTS system fructose-like transporter subunit IIC(frwC)	GO:0009401~phosphoenolpyruvate-dependent sugar phosphotransferase system,	GO:0016021~integral component of membrane,	GO:0005351~sugar:proton symporter activity,GO:0008982~protein-N(PI)-phosphohistidine-sugar phosphotransferase activity,
srlA	PTS system glucitol/sorbitol-specific transporter subunit IIC(srlA)	GO:0009401~phosphoenolpyruvate-dependent sugar phosphotransferase system,	GO:0016021~integral component of membrane,	GO:0008982~protein-N(PI)-phosphohistidine-sugar phosphotransferase activity,GO:0103111~D-glucosamine PTS permease activity,	stm00051:Fructose and mannose metabolism,stm02060:Phosphotransferase system (PTS),
ygdP	RNA pyrophosphohydrolase(ygdP)	GO:0006402~mRNA catabolic process,	GO:0005737~cytoplasm,	GO:0034353~RNA pyrophosphohydrolase activity,GO:0046872~metal ion binding,	stm03018:RNA degradation,
hdeB	acid stress chaperone HdeB(hdeB)	GO:0009268~response to pH,GO:0033554~cellular response to stress,	GO:0042597~periplasmic space,
ydiO	acyl-CoA dehydrogenase(ydiO)	GO:0033539~fatty acid beta-oxidation using acyl-CoA dehydrogenase,GO:0055088~lipid homeostasis,		GO:0000062~fatty-acyl-CoA binding,GO:0003995~acyl-CoA dehydrogenase activity,GO:0009055~electron carrier activity,GO:0050660~flavin adenine dinucleotide binding,GO:0052890~oxidoreductase activity, acting on the CH-CH group of donors, with a flavin as acceptor,
lpxA	acyl-[acyl-carrier-protein]--UDP-N-acetylglucosamine O-acyltransferase(lpxA)	GO:0009245~lipid A biosynthetic process,	GO:0005737~cytoplasm,	GO:0008780~acyl-[acyl-carrier-protein]-UDP-N-acetylglucosamine O-acyltransferase activity,	stm00540:Lipopolysaccharide biosynthesis,stm01100:Metabolic pathways,stm01503:Cationic antimicrobial peptide (CAMP) resistance,
cobU	adenosylcobinamide kinase/adenosylcobinamide phosphate guanyltransferase(cobU)	GO:0009236~cobalamin biosynthetic process,GO:0051188~cofactor biosynthetic process,		GO:0005524~ATP binding,GO:0005525~GTP binding,GO:0008820~cobinamide phosphate guanylyltransferase activity,GO:0043752~adenosylcobinamide kinase activity,	stm00860:Porphyrin and chlorophyll metabolism,stm01100:Metabolic pathways,
yihT	aldolase(yihT)	GO:1902777~6-sulfoquinovose(1-) catabolic process,		GO:0061595~6-deoxy-6-sulfofructose-1-phosphate aldolase activity,
ahpF	alkyl hydroperoxide reductase subunit F(ahpF)	GO:0000302~response to reactive oxygen species,GO:0045454~cell redox homeostasis,	GO:0005623~cell,	GO:0008785~alkyl hydroperoxide reductase activity,GO:0009055~electron carrier activity,GO:0015035~protein disulfide oxidoreductase activity,GO:0050660~flavin adenine dinucleotide binding,GO:0051287~NAD binding,
folB	bifunctional dihydroneopterin aldolase/dihydroneopterin triphosphate 2'-epimerase(folB)	GO:0046654~tetrahydrofolate biosynthetic process,GO:0046656~folic acid biosynthetic process,		GO:0004150~dihydroneopterin aldolase activity,	stm00790:Folate biosynthesis,stm01100:Metabolic pathways,
eutL	carboxysome structural protein EutL(eutL)	GO:0009605~response to external stimulus,GO:0046336~ethanolamine catabolic process,		GO:0005198~structural molecule activity,GO:0008270~zinc ion binding,
cbiT	cobalt-precorrin-6Y C(15)-methyltransferase(cbiT)	GO:0009236~cobalamin biosynthetic process,		GO:0008276~protein methyltransferase activity,	stm00860:Porphyrin and chlorophyll metabolism,
ydeJ	competence damage-inducible protein A(ydeJ)
scsA	copper sensitive suppression protein A(scsA)		GO:0016021~integral component of membrane,
cysM	cysteine synthase B(cysM)	GO:0006535~cysteine biosynthetic process from serine,GO:0008652~cellular amino acid biosynthetic process,	GO:0005737~cytoplasm,	GO:0004124~cysteine synthase activity,GO:0016740~transferase activity,GO:0030170~pyridoxal phosphate binding,	stm00270:Cysteine and methionine metabolism,stm01100:Metabolic pathways,stm01230:Biosynthesis of amino acids,
yciE	cytoplasmic protein(yciE)	GO:0006974~cellular response to DNA damage stimulus,
yciF	cytoplasmic protein(yciF)	GO:0006974~cellular response to DNA damage stimulus,
ydiH	cytoplasmic protein(ydiH)
yggL	cytoplasmic protein(yggL)
dppA	dipeptide ABC transporter substrate-binding protein DppA(dppA)	GO:0042938~dipeptide transport,GO:0055085~transmembrane transport,	GO:0030288~outer membrane-bounded periplasmic space,GO:0043190~ATP-binding cassette (ABC) transporter complex,	GO:0015197~peptide transporter activity,	stm02010:ABC transporters,stm02030:Bacterial chemotaxis,
fixA	electron transfer flavoprotein FixA(fixA)	GO:0009437~carnitine metabolic process,GO:0055114~oxidation-reduction process,	GO:0005829~cytosol,	GO:0009055~electron carrier activity,
stfA	fimbrial subunit(stfA)	GO:0007155~cell adhesion,	GO:0009289~pilus,
stdA	fimbrial-like protein(stdA)	GO:0007155~cell adhesion,	GO:0009289~pilus,GO:0016021~integral component of membrane,
flgG	flagellar basal body rod protein FlgG(flgG)	GO:0071978~bacterial-type flagellum-dependent swarming motility,	GO:0009424~bacterial-type flagellum hook,GO:0009426~bacterial-type flagellum basal body, distal rod,		stm02040:Flagellar assembly,
hycF	formate hydrogenlyase complex iron-sulfur subunit(hycF)
zwf	glucose-6-phosphate 1-dehydrogenase(zwf)	GO:0006006~glucose metabolic process,GO:0006098~pentose-phosphate shunt,		GO:0004345~glucose-6-phosphate dehydrogenase activity,GO:0050661~NADP binding,	stm00030:Pentose phosphate pathway,stm00480:Glutathione metabolism,stm01100:Metabolic pathways,stm01110:Biosynthesis of secondary metabolites,stm01120:Microbial metabolism in diverse environments,stm01130:Biosynthesis of antibiotics,stm01200:Carbon metabolism,
nrdH	glutaredoxin-like protein(nrdH)	GO:0045454~cell redox homeostasis,	GO:0005623~cell,	GO:0009055~electron carrier activity,GO:0015035~protein disulfide oxidoreductase activity,
ygcB	helicase(ygcB)	GO:0010501~RNA secondary structure unwinding,		GO:0004004~ATP-dependent RNA helicase activity,
acpS	holo-ACP synthase(acpS)	GO:0006633~fatty acid biosynthetic process,	GO:0005737~cytoplasm,	GO:0000287~magnesium ion binding,GO:0008897~holo-[acyl-carrier-protein] synthase activity,	stm00770:Pantothenate and CoA biosynthesis,
hycD	hydrogenase 3 membrane subunit(hycD)	GO:0055114~oxidation-reduction process,	GO:0005886~plasma membrane,GO:0016021~integral component of membrane,	GO:0016491~oxidoreductase activity,
b2145	inner membrane protein(b2145)		GO:0016021~integral component of membrane,
yjcH	inner membrane protein(yjcH)		GO:0016021~integral component of membrane,
yggT	integral membrane protein(yggT)		GO:0016021~integral component of membrane,
htrB	lipid A biosynthesis lauroyl acyltransferase(htrB)	GO:0009103~lipopolysaccharide biosynthetic process,GO:0009245~lipid A biosynthetic process,GO:0036104~Kdo2-lipid A biosynthetic process,	GO:0005887~integral component of plasma membrane,	GO:0008913~lauroyltransferase activity,	stm00540:Lipopolysaccharide biosynthesis,stm01100:Metabolic pathways,
lspA	lipoprotein signal peptidase(lspA)		GO:0005886~plasma membrane,GO:0016021~integral component of membrane,	GO:0004190~aspartic-type endopeptidase activity,	stm03060:Protein export,
lipA	lipoyl synthase(lipA)	GO:0009107~lipoate biosynthetic process,GO:0009249~protein lipoylation,	GO:0005737~cytoplasm,	GO:0016992~lipoate synthase activity,GO:0046872~metal ion binding,GO:0051539~4 iron, 4 sulfur cluster binding,	stm00785:Lipoic acid metabolism,stm01100:Metabolic pathways,
eutN	microcompartment shell protein EutN(eutN)	GO:0046336~ethanolamine catabolic process,
stfF	minor fimbrial subunit(stfF)	GO:0007155~cell adhesion,	GO:0009289~pilus,
modB	molybdate ABC transporter permease ModB(modB)		GO:0005886~plasma membrane,GO:0016021~integral component of membrane,	GO:0015098~molybdate ion transmembrane transporter activity,	stm02010:ABC transporters,
yieF	oxidoreductase(yieF)			GO:0016491~oxidoreductase activity,
cysH	phosphoadenosine phosphosulfate reductase(cysH)	GO:0019379~sulfate assimilation, phosphoadenylyl sulfate reduction by phosphoadenylyl-sulfate reductase (thioredoxin),GO:0070814~hydrogen sulfide biosynthetic process,	GO:0005737~cytoplasm,	GO:0004604~phosphoadenylyl-sulfate reductase (thioredoxin) activity,	stm00920:Sulfur metabolism,stm01100:Metabolic pathways,stm01120:Microbial metabolism in diverse environments,
ompL	porin OmpL(ompL)	GO:0006811~ion transport,GO:0008643~carbohydrate transport,	GO:0009279~cell outer membrane,GO:0046930~pore complex,	GO:0015288~porin activity,
ppdB	prepilin peptidase dependent protein B(ppdB)		GO:0016021~integral component of membrane,
yhbV	protease(yhbV)			GO:0008233~peptidase activity,
mgtC	protein MgtC(mgtC)	GO:0009405~pathogenesis,	GO:0005886~plasma membrane,GO:0016021~integral component of membrane,
potG	putrescine ABC transporter ATP-binding protein PotG(potG)		GO:0043190~ATP-binding cassette (ABC) transporter complex,	GO:0005524~ATP binding,GO:0015417~polyamine-transporting ATPase activity,	stm02010:ABC transporters,
pdxJ	pyridoxine 5'-phosphate synthase(pdxJ)	GO:0008615~pyridoxine biosynthetic process,	GO:0005829~cytosol,	GO:0033856~pyridoxine 5'-phosphate synthase activity,	stm00750:Vitamin B6 metabolism,stm01100:Metabolic pathways,
tdcE	pyruvate formate-lyase 4/2-ketobutyrate formate-lyase(tdcE)	GO:0005975~carbohydrate metabolic process,GO:0006567~threonine catabolic process,	GO:0005829~cytosol,	GO:0008861~formate C-acetyltransferase activity,GO:0016829~lyase activity,	stm00620:Pyruvate metabolism,stm00640:Propanoate metabolism,stm00650:Butanoate metabolism,stm01100:Metabolic pathways,
yjgD	ribonuclease regulator(yjgD)		GO:0005737~cytoplasm,	GO:0060698~endoribonuclease inhibitor activity,
ssaJ	secretion system apparatus lipoprotein SsaJ(ssaJ)	GO:0009306~protein secretion,	GO:0009279~cell outer membrane,GO:0016021~integral component of membrane,		stm03070:Bacterial secretion system,
ssaD	secretion system apparatus protein SsaD(ssaD)		GO:0016021~integral component of membrane,
ssaE	secretion system effector SsaE(ssaE)	GO:0009405~pathogenesis,
ygdD	small membrane protein(ygdD)		GO:0016021~integral component of membrane,
cysW	sulfate/thiosulfate ABC transporter permease CysW(cysW)		GO:0005886~plasma membrane,GO:0016021~integral component of membrane,	GO:0015419~sulfate transmembrane-transporting ATPase activity,	stm00920:Sulfur metabolism,stm02010:ABC transporters,
yjbN	tRNA-dihydrouridine synthase A(yjbN)		GO:0005829~cytosol,	GO:0000049~tRNA binding,GO:0010181~FMN binding,GO:0017150~tRNA dihydrouridine synthase activity,GO:0050660~flavin adenine dinucleotide binding,
yqjI	transcriptional regulator(yqjI)

## Sheet: Heat-Map-Full-DGE
Gene-Name	Fold Expression WT	Fold Expression Δ1538
SEN_RS04690	5.61	4.09
scsA	2.32	0
SEN_RS05220	5.04	3.17
SEN_RS05395	6.87	5.32
yedO	0	2.32
zwf	5.78	3.7
SEN_RS06750	9.17	7.4
yciE	7.77	6.17
yciF	7.75	6
ydaL	7.63	5.49
SEN_RS07235	2.81	0
SEN_RS07350	10.46	8.37
SEN_RS07355	9.19	7.14
SEN_RS07360	9.78	8.15
SEN_RS07365	9.66	8.03
hdeB	4.39	2.81
ydeJ	5.36	3.32
SEN_RS07975	4.17	1
ampD	1.58	3.17
ssaJ	6.71	4.7
ssaE	6.74	5.21
ssaD	6.92	5.13
ydiH	5.7	4.09
SEN_RS08710	5.29	3.32
aroD	6.63	4.75
ydiO	5.04	3.46
celA	3.91	1.58
SEN_RS00845	2.81	1
flgG	2	0
htrB	7.29	5.7
SEN_RS09980	6.34	3.81
SEN_RS10005	3.17	4.7
SEN_RS10020	3.17	1.58
SEN_RS10040	2.32	0
SEN_RS23385	1	3.17
SEN_RS10225	4.39	6.04
SEN_RS10295	4.25	2.58
cobU	3	1
cbiT	2	0
b2145	7.85	6.15
SEN_RS11460	6.29	4.46
stfA	4.32	2.58
stfF	2	0
SEN_RS11735	4.32	2.58
SEN_RS24385	7.88	6.23
nuoI	3.17	1.58
nuoH	3	1
SEN_RS12245	5.17	2.58
SEN_RS12400	4.95	2
xapB	9.56	7.56
SEN_RS12585	3.32	0
cysM	2.81	1
cysW	4	2
eutL	0	1.58
eutN	2.81	1
lpxA	5.04	3.46
acpS	6.64	5.04
pdxJ	3.17	1
nrdH	3.46	1.58
srlA	5.43	3.17
hycF	2.58	1
hycD	2	0
yaeD	7.46	5.91
ygcB	6.04	4.46
cysH	4.7	3.17
ygdD	3.7	1.58
ppdB	3.46	1.58
ygdP	5.73	3.81
stdA	6.61	4.75
SEN_RS14960	6.21	4.09
SEN_RS15070	5.78	4
yggA	7.39	5.58
SEN_RS15210	4.75	2.81
yggT	9.27	7.58
yggL	2.81	1
SEN_RS15415	8.22	6.48
SEN_RS15440	12.51	10.68
SEN0276	6	3.7
folB	7.49	5.86
yqjI	8.01	6.34
tdcE	3.58	2
garR	5.09	3.17
yhbV	5	3.32
rplF	3.17	1.58
SEN_RS01595	6.48	4.75
dppA	7.26	5.73
sgbU	3.7	1.58
rfaL	7.65	6.11
mgtC	5.58	4.09
emrD	6.34	4.58
SEN_RS18880	3	0
yieF	8.38	6.82
ompL	8.3	5.93
yihT	3.58	1.58
ydeZ	6.87	5.36
frwC	4.46	2.32
yjbN	5.58	4.09
yjcH	3.81	2
SEN_RS21820	0	1.58
yjgD	4.09	2.32
lspA	2.81	1
ahpF	7.06	4.64
SEN_RS00290	2.58	1
lipA	6.19	4.58
SEN_RS03165	5.43	3.81
modB	2	0
SEN_RS03810	2.32	0
fixA	2.81	1
potG	3	1
orfB	3.91	1

## Sheet: Correlation
ID	Name	Δ1538 Replicate 1	Δ1538 Replicate 2	WT Replicate 1	WT Replicate 2
1009010_1010224_+_SEN0906	SEN0906	15222	28251	56499	63572
1111635_1112087_+_SEN1008	SEN1008	5165	3496	16111	14445
1140253_1139867_-_SEN1041A	SEN1041A	15970	15389	46970	44268
1389748_1388870_-_SEN1303	SEN1303	150499	146610	527264	486211
1479968_1480363_+_SEN1393	SEN1393	650	701	1228	4706
1503025_1502345_-_SEN1417	SEN1417	168935	281314	984068	933314
1503753_1503022_-_SEN1418	SEN1418	72909	134414	434278	421311
1504425_1503778_-_SEN1419	SEN1419	164085	206363	582577	556802
1505193_1504432_-_SEN1420	SEN1420	144035	255685	610508	622286
1779644_1779234_-_SEN1679	SEN1679	4899	4028	16683	15377
192924_194195_+_SEN0167	SEN0167	4220	2876	14624	5559
2021082_2020513_-_SEN1921	SEN1921	7429	8882	47950	45173
2025244_2024711_-_SEN1926	SEN1926	11249	17282	8335	2337
2029601_2027673_-_SEN1929	SEN1929	6342	7596	17011	21376
2032579_2032019_-_SEN1933	SEN1933	820	705	2508	3639
2039728_2039378_-_SEN1941	SEN1941	2380	4108	579	1393
2055971_2056264_+_SEN1963	SEN1963	21460	17716	6661	6173
2064906_2064298_-_SEN1974	SEN1974	3916	3729	10442	13870
2313286_2313164_-_SEN2202	SEN2202	1249	4255	8031	11197
2373364_2372039_-_SEN2256	SEN2256	8759	9306	28282	25103
2390076_2389900_-_SEN2270	SEN2270	14180	12660	38570	45265
2480561_2480809_+_SEN2356	SEN2356	743	2505	10260	7771
2513091_2512849_-_SEN2386	SEN2386	897	1518	7934	7166
2546626_2546387_-_SEN2415	SEN2415	0	911	2245	2721
3081715_3081083_-_SEN2874	SEN2874	8949	12848	43717	51060
3099667_3098774_-_SEN2895	SEN2895	9495	20721	54236	45496
3130281_3129787_-_SEN2923	SEN2923	3807	3983	10060	17070
3167527_3166685_-_SEN2963	SEN2963	77036	74160	260694	243388
3173393_3172836_-_SEN2968	SEN2968	880706	951683	3228410	3294784
318486_318803_+_SEN0276	SEN0276	5392	3367	26536	14328
350707_351945_+_SEN0311	SEN0311	32608	35374	120258	101893
3894652_3893252_-_SEN3636	SEN3636	1770	1697	14424	9208
4520859_4521503_+_SEN4193	SEN4193	3536	763	1921	0
66642_66403_-_SEN0057	SEN0057	436	826	2232	1101
684159_685331_+_SEN0619	SEN0619	19847	13973	47743	53685
814117_815802_+_SEN0735	SEN0735	4256	2228	10567	7079
2723205_2722825_-_SEN2557	acpS	17094	8185	41682	34942
643122_644687_+_SEN0578	ahpF	39779	40255	217560	201001
170765_171328_+_SEN0150	ampD	6568	4689	1994	1711
1788826_1789584_+_SEN1686	aroD	16593	24959	64475	85937
2284471_2284716_+_SEN2178	b2145	15732	19310	61519	51917
2112505_2111927_-_SEN2028	cbiT	784	750	2342	3243
1837530_1837210_-_SEN1731	celA	1511	625	6071	3696
2103095_2102550_-_SEN2016	cobU	1329	1196	3480	5503
2972655_2971921_-_SEN2785	cysH	7474	5832	25060	13313
2551911_2551000_-_SEN2421	cysM	2874	1625	9056	5376
2553941_2553066_-_SEN2423	cysW	4224	3027	14717	13479
3696833_3695277_-_SEN3454	dppA	87351	77951	254312	222643
3874346_3875530_+_SEN3615	emrD	29778	28559	86914	105981
2564518_2563859_-_SEN2436	eutL	2287	2920	465	1993
2573303_2573004_-_SEN2444	eutN	0	1679	1880	2651
88255_89025_+_SEN0076	fixA	772	3117	5033	6735
1976882_1976100_-_SEN1869	flgG	1835	705	2735	4519
3259802_3259440_-_SEN3048	folB	20752	21659	68912	62401
4199597_4200676_+_SEN3905	frwC	3654	8927	26768	21141
3304734_3303844_-_SEN3088	garR	9939	6966	30859	30615
1589905_1590234_+_SEN1493	hdeB	3241	1933	6934	7275
1995155_1996075_+_SEN1893	htrB	49965	47146	149855	140127
2881200_2880277_-_SEN2692	hycD	590	2679	4281	4275
2878540_2877998_-_SEN2690	hycF	1471	951	2687	4627
667696_666731_-_SEN0602	lipA	25073	22365	81432	60459
272010_272798_+_SEN0235	lpxA	7239	11200	30604	22534
56443_56943_+_SEN0047	lspA	1261	1692	3750	3374
3845400_3844705_-_SEN3586	mgtC	11588	13040	35279	31594
805596_806285_+_SEN0727	modB	258	1652	3995	1980
2836784_2837029_+_SEN2650	nrdH	1540	147	2546	3091
2425949_2424972_-_SEN2304	nuoH	1305	3679	12316	3600
2424957_2424415_-_SEN2303	nuoI	1434	2465	5630	4327
4094495_4093803_-_SEN3803	ompL	37677	47615	222969	214776
921545_921868_+_SEN0838	orfB	242	1192	5657	4105
2723936_2723205_-_SEN2558	pdxJ	1859	2429	6537	7867
908477_909610_+_SEN0824	potG	2813	2826	9442	8837
3046057_3045494_-_SEN2841	ppdB	3011	754	5778	7618
3789391_3790605_+_SEN3535	rfaL	82893	86852	267705	222482
3471017_3470484_-_SEN3253	rplF	2987	1067	4236	5755
1078004_1078366_+_SEN0977	scsA	933	509	2594	1214
3744450_3745310_+_SEN3498	sgbU	3637	2858	9683	13809
2862962_2863525_+_SEN2673	srlA	3423	7306	26292	22482
1747298_1746087_-_SEN1650	ssaD	36763	49566	150676	144908
1746079_1745837_-_SEN1649	ssaE	12264	6171	21910	30349
1738958_1738209_-_SEN1636	ssaJ	17818	22231	83095	75414
3080490_3079783_-_SEN2873	stdA	17207	22204	79379	59758
232485_233045_+_SEN0200	stfA	4951	2648	9594	13631
237086_237562_+_SEN0204	stfF	565	625	1880	2494
3296688_3294394_-_SEN3082	tdcE	12417	10088	32770	23374
2533857_2532601_-_SEN2402	xapB	225587	251746	923804	976616
293254_293820_+_SEN0256	yaeD	31496	37035	89681	110958
1390274_1389768_-_SEN1304	yciE	35126	38268	116359	106230
1390851_1390348_-_SEN1305	yciF	39552	25741	105909	111101
1463267_1463830_+_SEN1373	ydaL	26674	25120	117011	106783
1636388_1636915_+_SEN1537	ydeJ	6229	5015	20375	23779
4154253_4155254_+_SEN3866	ydeZ	47673	35776	121341	115085
1779174_1778947_-_SEN1678	ydiH	3888	4055	13058	10932
1791347_1792498_+_SEN1688	ydiO	14511	12165	34485	41569
1152028_1153014_+_SEN1054	yedO	4850	5765	1193	1536
2970436_2967773_-_SEN2783	ygcB	62908	59431	187690	169093
3022939_3022544_-_SEN2825	ygdD	1374	1522	3291	7244
3051384_3050854_-_SEN2846	ygdP	5578	9856	30238	26487
3116211_3115576_-_SEN2909	yggA	30672	31408	110577	103221
3155771_3155445_-_SEN2951	yggL	1402	0	2111	2516
3149627_3150193_+_SEN2944	yggT	112648	104921	330304	371357
3323311_3324189_+_SEN3110	yhbV	8686	9525	23373	33323
3927444_3928028_+_SEN3664	yieF	50681	82667	195570	193047
4102533_4101655_-_SEN3810	yihT	4123	2670	10249	11062
4321181_4322179_+_SEN4012	yjbN	14127	21409	45459	51377
4370690_4370376_-_SEN4044	yjcH	1839	808	3156	5664
4548014_4548430_+_SEN4222	yjgD	2243	2201	4170	10009
3268110_3268757_+_SEN3057	yqjI	56986	48204	195632	138086
1213240_1214715_+_SEN1117	zwf	16476	22458	87518	77421

## Sheet: heat maps 
Hypothetical genes			Metabolism			Pathogenesis			Transporters
Gene name	Log2 fold change Δ1538		Gene name	Log2 fold change Δ1538		Gene name	Log2 fold change Δ1538		Gene name	Log2 fold change Δ1538
SEN1303	-1.87		yedO	2.32		ssaD	-1.69		modB	-2
SEN1304	-1.85		eutL	1.68		ssaE	-1.79		ppdB	-1.87
SEN1305	-1.75		sgbU	-2.12		ssaJ	-2		mgtC	-1.5
SEN2178	-1.7		cobU	-2		flgG	-2		acpS	-1.6
yggT	-1.79		cysM	-2		stfA	-2		dppA	-1.72
yggL	-1.81		srlA	-2.26		stfF	-2		yaeD	-2
SEN1041A	-1.55		garR	-1.92		stdA	-2.12		ydeZ	-2
ydiH	-1.61		zwf	-1.55		hdeB	-1.58		ompL	-3
SEN1008	-1.87		aroD	-1.87		rfaL	-1.54		srlA	-2.26
SEN1679	-1.71		cysH	-1.53					yggA	-1.81
ydeJ	-2.04		folB	-1.63					potG	-2
Membrane biogenesis	Log2 fold change Δ1538
lpxA	-1.81
htrB	-2
lspA	-1.77
lipA	-1.58
